# Supplementary material for: Maize leaves drought-responsive genes revealed by comparative transcriptome of two cultivars during the filling stage
Source: PLoS One. 2019 Oct 30;14(10):e0223786. doi: 10.1371/journal.pone.0223786 (PMC6821100; doi:10.1371/journal.pone.0223786)
Supplement: S1 Table — (XLSX) [file pone.0223786.s001.xlsx]

## Sheet: Sheet1
The Spearman correlation of different samples based on FPKM values.
	ZXC1	ZXC2	ZXC3
ZXC1	1	0.9571	0.9536
ZXC2	0.9571	1	0.9545
ZXC3	0.9536	0.9545	1
	ZXD1	ZXD2	ZXD3
ZXD1	1	0.9514	0.9531
ZXD2	0.9514	1	0.9543
ZXD3	0.9531	0.9543	1
	HNC1	HNC2	HNC3
HNC1	1	0.9535	0.9424
HNC2	0.9535	1	0.9363
HNC3	0.9424	0.9363	1
	HND1	HND2	HND3
HND1	1	0.9563	0.9515
HND2	0.9563	1	0.955
HND3	0.9515	0.955	1
