# Supplementary material for: Maize leaves drought-responsive genes revealed by comparative transcriptome of two cultivars during the filling stage
Source: PLoS One. 2019 Oct 30;14(10):e0223786. doi: 10.1371/journal.pone.0223786 (PMC6821100; doi:10.1371/journal.pone.0223786)
Supplement: S2 Table — (XLS) [file pone.0223786.s002.xls]

## Sheet: GO富集分析统计表
GO enrichment analysis of 5769 genes up-regulated only in TC_TD
Number	GO ID	Term Type	Description	Ratio_in_study	Ratio_in_pop	Pvalue_uncorrected	Pvalue_corrected
78	GO:0022618	BP	ribonucleoprotein complex assembly	78/4681	218/32282	1.0649e-10	9.89064e-08
44	GO:0009657	BP	plastid organization	44/4681	109/32282	1.50519e-10	9.89064e-08
78	GO:0071826	BP	ribonucleoprotein complex subunit organization	78/4681	223/32282	1.6148e-10	9.89064e-08
163	GO:0065003	BP	macromolecular complex assembly	163/4681	620/32282	2.34157e-10	9.89064e-08
233	GO:0043043	BP	peptide biosynthetic process	233/4681	876/32282	2.67288e-10	9.89064e-08
278	GO:0043603	BP	cellular amide metabolic process	278/4681	1139/32282	3.28548e-10	9.89064e-08
137	GO:0034660	BP	ncRNA metabolic process	137/4681	542/32282	3.36903e-10	9.89064e-08
150	GO:0034622	BP	cellular macromolecular complex assembly	150/4681	553/32282	3.37819e-10	9.89064e-08
258	GO:0006518	BP	peptide metabolic process	258/4681	1032/32282	3.42092e-10	9.89064e-08
231	GO:0006412	BP	translation	231/4681	860/32282	3.49378e-10	9.89064e-08
179	GO:0022607	BP	cellular component assembly	179/4681	729/32282	3.51249e-10	9.89064e-08
246	GO:0043604	BP	amide biosynthetic process	246/4681	946/32282	3.6243e-10	9.89064e-08
375	GO:1901566	BP	organonitrogen compound biosynthetic process	375/4681	1611/32282	3.71661e-10	9.89064e-08
184	GO:0006396	BP	RNA processing	184/4681	798/32282	4.04195e-10	9.89064e-08
499	GO:1901564	BP	organonitrogen compound metabolic process	499/4681	2422/32282	4.8304e-10	1.07183e-07
212	GO:0043933	BP	macromolecular complex subunit organization	212/4681	975/32282	8.8258e-10	1.51561e-07
867	GO:0009058	BP	biosynthetic process	867/4681	4961/32282	9.30402e-10	1.51561e-07
762	GO:0044249	BP	cellular biosynthetic process	762/4681	4330/32282	1.81538e-09	2.66534e-07
1009	GO:0006807	BP	nitrogen compound metabolic process	1009/4681	5917/32282	2.10385e-09	2.97006e-07
38	GO:0009658	BP	chloroplast organization	38/4681	98/32282	3.05452e-09	4.23079e-07
2440	GO:0008152	BP	metabolic process	2440/4681	15539/32282	4.76621e-09	6.13838e-07
928	GO:0034641	BP	cellular nitrogen compound metabolic process	928/4681	5426/32282	5.26687e-09	6.66622e-07
799	GO:1901576	BP	organic substance biosynthetic process	799/4681	4602/32282	6.02869e-09	7.50112e-07
30	GO:0002181	BP	cytoplasmic translation	30/4681	70/32282	8.8651e-09	1.08464e-06
545	GO:0044271	BP	cellular nitrogen compound biosynthetic process	545/4681	3011/32282	1.08866e-08	1.26088e-06
106	GO:0034470	BP	ncRNA processing	106/4681	430/32282	2.46006e-08	2.77835e-06
25	GO:0000027	BP	ribosomal large subunit assembly	25/4681	55/32282	3.63475e-08	3.92393e-06
58	GO:0006413	BP	translational initiation	58/4681	196/32282	5.92937e-08	6.21821e-06
60	GO:0008380	BP	RNA splicing	60/4681	207/32282	8.0279e-08	8.07299e-06
47	GO:0010608	BP	posttranscriptional regulation of gene expression	47/4681	150/32282	1.41922e-07	1.35305e-05
1914	GO:0044237	BP	cellular metabolic process	1914/4681	12101/32282	2.25431e-07	2.09479e-05
266	GO:0019752	BP	carboxylic acid metabolic process	266/4681	1374/32282	5.03769e-07	4.56564e-05
43	GO:0034248	BP	regulation of cellular amide metabolic process	43/4681	138/32282	6.0133e-07	5.38337e-05
3294	GO:0008150	BP	biological_process	3294/4681	21706/32282	7.32202e-07	6.39892e-05
271	GO:0043436	BP	oxoacid metabolic process	271/4681	1412/32282	8.6306e-07	7.45379e-05
271	GO:0006082	BP	organic acid metabolic process	271/4681	1414/32282	8.85139e-07	7.55559e-05
42	GO:0006417	BP	regulation of translation	42/4681	136/32282	1.00932e-06	8.51656e-05
35	GO:0006414	BP	translational elongation	35/4681	106/32282	1.27655e-06	0.000105294
46	GO:0000377	BP	RNA splicing, via transesterification reactions with bulged adenosine as nucleophile	46/4681	156/32282	1.67568e-06	0.00013668
2440	GO:0009987	BP	cellular process	2440/4681	15805/32282	2.85605e-06	0.000227894
46	GO:0000375	BP	RNA splicing, via transesterification reactions	46/4681	160/32282	4.21477e-06	0.00032885
20	GO:0000470	BP	maturation of LSU-rRNA	20/4681	48/32282	4.4258e-06	0.000338435
72	GO:0006364	BP	rRNA processing	72/4681	292/32282	5.14162e-06	0.00038912
72	GO:0016072	BP	rRNA metabolic process	72/4681	295/32282	5.9799e-06	0.000447944
394	GO:0044281	BP	small molecule metabolic process	394/4681	2214/32282	8.75466e-06	0.000645907
480	GO:0034645	BP	cellular macromolecule biosynthetic process	480/4681	2756/32282	8.79863e-06	0.000645907
66	GO:0006399	BP	tRNA metabolic process	66/4681	268/32282	1.08471e-05	0.000788399
17	GO:0006446	BP	regulation of translational initiation	17/4681	39/32282	1.11186e-05	0.00080021
16	GO:0000028	BP	ribosomal small subunit assembly	16/4681	36/32282	1.49034e-05	0.00105436
79	GO:0016071	BP	mRNA metabolic process	79/4681	342/32282	1.91897e-05	0.00132898
58	GO:0006397	BP	mRNA processing	58/4681	232/32282	2.14723e-05	0.00147316
124	GO:0006520	BP	cellular amino acid metabolic process	124/4681	597/32282	2.88166e-05	0.00194076
463	GO:0016070	BP	RNA metabolic process	463/4681	2692/32282	4.84667e-05	0.00304098
498	GO:0009059	BP	macromolecule biosynthetic process	498/4681	2916/32282	4.98409e-05	0.00310069
8	GO:0001732	BP	formation of cytoplasmic translation initiation complex	8/4681	12/32282	5.55627e-05	0.00339905
8	GO:0002183	BP	cytoplasmic translational initiation	8/4681	12/32282	5.55627e-05	0.00339905
10	GO:0000373	BP	Group II intron splicing	10/4681	18/32282	5.80066e-05	0.00351923
14	GO:0006448	BP	regulation of translational elongation	14/4681	32/32282	6.30233e-05	0.00379224
150	GO:0044283	BP	small molecule biosynthetic process	150/4681	767/32282	0.000117237	0.00677665
57	GO:0051188	BP	cofactor biosynthetic process	57/4681	241/32282	0.000147312	0.00838305
6	GO:0010190	BP	cytochrome b6f complex assembly	6/4681	8/32282	0.000199193	0.0111624
37	GO:0000398	BP	mRNA splicing, via spliceosome	37/4681	139/32282	0.000232418	0.0129256
30	GO:0043038	BP	amino acid activation	30/4681	108/32282	0.00030344	0.0166236
30	GO:0043039	BP	tRNA aminoacylation	30/4681	108/32282	0.00030344	0.0166236
6	GO:0048564	BP	photosystem I assembly	6/4681	9/32282	0.000523828	0.0271518
32	GO:0009790	BP	embryo development	32/4681	120/32282	0.000593713	0.030267
50	GO:0009451	BP	RNA modification	50/4681	217/32282	0.000673068	0.0340758
53	GO:0043623	BP	cellular protein complex assembly	53/4681	232/32282	0.000685934	0.0342547
38	GO:0022613	BP	ribonucleoprotein complex biogenesis	38/4681	153/32282	0.000733903	0.0364026
10	GO:0009694	BP	jasmonic acid metabolic process	10/4681	23/32282	0.000756835	0.0372876
31	GO:0009793	BP	embryo development ending in seed dormancy	31/4681	117/32282	0.000829211	0.0392725
24	GO:0006352	BP	DNA-templated transcription, initiation	24/4681	86/32282	0.00109679	0.0487971
28	GO:0006418	BP	tRNA aminoacylation for protein translation	28/4681	105/32282	0.00116485	0.0515132
1932	GO:0071704	BP	organic substance metabolic process	1932/4681	12634/32282	0.00126876	0.0557721
13	GO:0001731	BP	formation of translation preinitiation complex	13/4681	37/32282	0.00143354	0.0615415
10	GO:0006450	BP	regulation of translational fidelity	10/4681	25/32282	0.00164022	0.0696004
88	GO:1902582	BP	single-organism intracellular transport	88/4681	442/32282	0.00171371	0.0720846
758	GO:1901360	BP	organic cyclic compound metabolic process	758/4681	4738/32282	0.00176162	0.0734776
73	GO:0006461	BP	protein complex assembly	73/4681	354/32282	0.00177521	0.0736262
1276	GO:0044260	BP	cellular macromolecule metabolic process	1276/4681	8203/32282	0.00179144	0.073882
77	GO:1901605	BP	alpha-amino acid metabolic process	77/4681	378/32282	0.0019435	0.0791283
4	GO:0042793	BP	transcription from plastid promoter	4/4681	5/32282	0.00195209	0.0791283
321	GO:0044711	BP	single-organism biosynthetic process	321/4681	1892/32282	0.0021813	0.0847244
389	GO:0055114	BP	oxidation-reduction process	389/4681	2332/32282	0.00225513	0.0855222
9	GO:0045727	BP	positive regulation of translation	9/4681	22/32282	0.00232452	0.0857772
9	GO:0034250	BP	positive regulation of cellular amide metabolic process	9/4681	22/32282	0.00232452	0.0857772
740	GO:0006725	BP	cellular aromatic compound metabolic process	740/4681	4638/32282	0.00271991	0.0978766
109	GO:0016053	BP	organic acid biosynthetic process	109/4681	574/32282	0.00275022	0.0980066
109	GO:0046394	BP	carboxylic acid biosynthetic process	109/4681	574/32282	0.00275022	0.0980066
7	GO:0031425	BP	chloroplast RNA processing	7/4681	15/32282	0.00295115	0.0989791
695	GO:0044267	BP	cellular protein metabolic process	695/4681	4346/32282	0.00302971	0.0989791
3	GO:0060969	BP	negative regulation of gene silencing	3/4681	3/32282	0.00304717	0.0989791
3	GO:1902412	BP	regulation of mitotic cytokinesis	3/4681	3/32282	0.00304717	0.0989791
3	GO:1903436	BP	regulation of mitotic cytokinetic process	3/4681	3/32282	0.00304717	0.0989791
3	GO:1901891	BP	regulation of cell septum assembly	3/4681	3/32282	0.00304717	0.0989791
3	GO:0006429	BP	leucyl-tRNA aminoacylation	3/4681	3/32282	0.00304717	0.0989791
3	GO:0032955	BP	regulation of barrier septum assembly	3/4681	3/32282	0.00304717	0.0989791
3	GO:0032954	BP	regulation of cytokinetic process	3/4681	3/32282	0.00304717	0.0989791
93	GO:0051186	BP	cofactor metabolic process	93/4681	482/32282	0.00402935	0.123764
24	GO:0042254	BP	ribosome biogenesis	24/4681	92/32282	0.00419585	0.126756
71	GO:0006457	BP	protein folding	71/4681	357/32282	0.0050568	0.149685
4	GO:0006611	BP	protein export from nucleus	4/4681	6/32282	0.00518111	0.149757
11	GO:0006367	BP	transcription initiation from RNA polymerase II promoter	11/4681	33/32282	0.00520203	0.149757
33	GO:0009108	BP	coenzyme biosynthetic process	33/4681	142/32282	0.00557192	0.159157
123	GO:0032787	BP	monocarboxylic acid metabolic process	123/4681	672/32282	0.00561446	0.159313
35	GO:0008033	BP	tRNA processing	35/4681	154/32282	0.00566927	0.159456
10	GO:0006525	BP	arginine metabolic process	10/4681	29/32282	0.00580054	0.162526
6	GO:1901070	BP	guanosine-containing compound biosynthetic process	6/4681	13/32282	0.00634661	0.172621
6	GO:0045851	BP	pH reduction	6/4681	13/32282	0.00634661	0.172621
6	GO:0007035	BP	vacuolar acidification	6/4681	13/32282	0.00634661	0.172621
6	GO:0051452	BP	intracellular pH reduction	6/4681	13/32282	0.00634661	0.172621
8	GO:0000460	BP	maturation of 5.8S rRNA	8/4681	21/32282	0.0067519	0.180897
20	GO:0071806	BP	protein transmembrane transport	20/4681	76/32282	0.00791717	0.206833
713	GO:0046483	BP	heterocycle metabolic process	713/4681	4512/32282	0.00817786	0.212885
22	GO:0006778	BP	porphyrin-containing compound metabolic process	22/4681	88/32282	0.00908718	0.23408
61	GO:0019748	BP	secondary metabolic process	61/4681	307/32282	0.00908771	0.23408
6	GO:0046501	BP	protoporphyrinogen IX metabolic process	6/4681	14/32282	0.00975819	0.244488
6	GO:0006782	BP	protoporphyrinogen IX biosynthetic process	6/4681	14/32282	0.00975819	0.244488
6	GO:0032543	BP	mitochondrial translation	6/4681	14/32282	0.00975819	0.244488
6	GO:0002252	BP	immune effector process	6/4681	14/32282	0.00975819	0.244488
4	GO:0034284	BP	response to monosaccharide	4/4681	7/32282	0.0107033	0.260176
4	GO:0009746	BP	response to hexose	4/4681	7/32282	0.0107033	0.260176
4	GO:0032465	BP	regulation of cytokinesis	4/4681	7/32282	0.0107033	0.260176
4	GO:0045292	BP	mRNA cis splicing, via spliceosome	4/4681	7/32282	0.0107033	0.260176
4	GO:0033587	BP	shikimate biosynthetic process	4/4681	7/32282	0.0107033	0.260176
3	GO:0045948	BP	positive regulation of translational initiation	3/4681	4/32282	0.0108639	0.261961
9	GO:0046040	BP	IMP metabolic process	9/4681	27/32282	0.011114	0.265248
15	GO:0042364	BP	water-soluble vitamin biosynthetic process	15/4681	55/32282	0.0117776	0.279424
19	GO:0006099	BP	tricarboxylic acid cycle	19/4681	74/32282	0.0118078	0.279424
8	GO:0000387	BP	spliceosomal snRNP assembly	8/4681	23/32282	0.0124549	0.285705
8	GO:0006526	BP	arginine biosynthetic process	8/4681	23/32282	0.0124549	0.285705
7	GO:0000463	BP	maturation of LSU-rRNA from tricistronic rRNA transcript (SSU-rRNA, 5.8S rRNA, LSU-rRNA)	7/4681	19/32282	0.0136285	0.309743
5	GO:0032786	BP	positive regulation of DNA-templated transcription, elongation	5/4681	11/32282	0.0137751	0.310301
19	GO:0006101	BP	citrate metabolic process	19/4681	76/32282	0.0137799	0.310301
16	GO:0009110	BP	vitamin biosynthetic process	16/4681	59/32282	0.0141555	0.312735
91	GO:0071822	BP	protein complex subunit organization	91/4681	493/32282	0.0141988	0.312735
100	GO:0044265	BP	cellular macromolecule catabolic process	100/4681	548/32282	0.0142695	0.312735
6	GO:0019632	BP	shikimate metabolic process	6/4681	15/32282	0.0142962	0.312735
14	GO:0015994	BP	chlorophyll metabolic process	14/4681	51/32282	0.0150303	0.324521
22	GO:0033013	BP	tetrapyrrole metabolic process	22/4681	91/32282	0.0157487	0.339036
20	GO:0001510	BP	RNA methylation	20/4681	81/32282	0.0163007	0.34685
8	GO:0002098	BP	tRNA wobble uridine modification	8/4681	24/32282	0.0163555	0.34701
16	GO:0006766	BP	vitamin metabolic process	16/4681	62/32282	0.0176043	0.359614
16	GO:0065002	BP	intracellular protein transmembrane transport	16/4681	62/32282	0.0176043	0.359614
13	GO:0009735	BP	response to cytokinin	13/4681	46/32282	0.0181309	0.359614
7	GO:0046039	BP	GTP metabolic process	7/4681	20/32282	0.0183934	0.359614
4	GO:0010020	BP	chloroplast fission	4/4681	8/32282	0.0189668	0.359614
4	GO:0006573	BP	valine metabolic process	4/4681	8/32282	0.0189668	0.359614
4	GO:0015851	BP	nucleobase transport	4/4681	8/32282	0.0189668	0.359614
4	GO:0043572	BP	plastid fission	4/4681	8/32282	0.0189668	0.359614
4	GO:0032968	BP	positive regulation of transcription elongation from RNA polymerase II promoter	4/4681	8/32282	0.0189668	0.359614
1807	GO:0044238	BP	primary metabolic process	1807/4681	11966/32282	0.0192763	0.359614
6	GO:0009695	BP	jasmonic acid biosynthetic process	6/4681	16/32282	0.020117	0.359614
125	GO:0051649	BP	establishment of localization in cell	125/4681	710/32282	0.0203529	0.359614
855	GO:0019538	BP	protein metabolic process	855/4681	5515/32282	0.0208885	0.359614
2	GO:0046443	BP	FAD metabolic process	2/4681	2/32282	0.0210221	0.359614
2	GO:0031936	BP	negative regulation of chromatin silencing	2/4681	2/32282	0.0210221	0.359614
2	GO:0070682	BP	proteasome regulatory particle assembly	2/4681	2/32282	0.0210221	0.359614
2	GO:0050685	BP	positive regulation of mRNA processing	2/4681	2/32282	0.0210221	0.359614
2	GO:0018002	BP	N-terminal peptidyl-glutamic acid acetylation	2/4681	2/32282	0.0210221	0.359614
2	GO:0030920	BP	peptidyl-serine acetylation	2/4681	2/32282	0.0210221	0.359614
2	GO:0017198	BP	N-terminal peptidyl-serine acetylation	2/4681	2/32282	0.0210221	0.359614
2	GO:0061013	BP	regulation of mRNA catabolic process	2/4681	2/32282	0.0210221	0.359614
2	GO:0061014	BP	positive regulation of mRNA catabolic process	2/4681	2/32282	0.0210221	0.359614
2	GO:0002191	BP	cap-dependent translational initiation	2/4681	2/32282	0.0210221	0.359614
2	GO:0006420	BP	arginyl-tRNA aminoacylation	2/4681	2/32282	0.0210221	0.359614
2	GO:0060211	BP	regulation of nuclear-transcribed mRNA poly(A) tail shortening	2/4681	2/32282	0.0210221	0.359614
2	GO:0060213	BP	positive regulation of nuclear-transcribed mRNA poly(A) tail shortening	2/4681	2/32282	0.0210221	0.359614
2	GO:0010204	BP	defense response signaling pathway, resistance gene-independent	2/4681	2/32282	0.0210221	0.359614
2	GO:0010017	BP	red or far-red light signaling pathway	2/4681	2/32282	0.0210221	0.359614
2	GO:1900153	BP	positive regulation of nuclear-transcribed mRNA catabolic process, deadenylation-dependent decay	2/4681	2/32282	0.0210221	0.359614
2	GO:1900151	BP	regulation of nuclear-transcribed mRNA catabolic process, deadenylation-dependent decay	2/4681	2/32282	0.0210221	0.359614
2	GO:1903313	BP	positive regulation of mRNA metabolic process	2/4681	2/32282	0.0210221	0.359614
2	GO:0071489	BP	cellular response to red or far red light	2/4681	2/32282	0.0210221	0.359614
2	GO:0072387	BP	flavin adenine dinucleotide metabolic process	2/4681	2/32282	0.0210221	0.359614
2	GO:0018200	BP	peptidyl-glutamic acid modification	2/4681	2/32282	0.0210221	0.359614
2	GO:0009236	BP	cobalamin biosynthetic process	2/4681	2/32282	0.0210221	0.359614
2	GO:0009235	BP	cobalamin metabolic process	2/4681	2/32282	0.0210221	0.359614
2	GO:0007530	BP	sex determination	2/4681	2/32282	0.0210221	0.359614
2	GO:0031442	BP	positive regulation of mRNA 3'-end processing	2/4681	2/32282	0.0210221	0.359614
2	GO:0031440	BP	regulation of mRNA 3'-end processing	2/4681	2/32282	0.0210221	0.359614
8	GO:0006188	BP	IMP biosynthetic process	8/4681	25/32282	0.0210644	0.359614
28	GO:0017038	BP	protein import	28/4681	126/32282	0.021443	0.364637
51	GO:1901607	BP	alpha-amino acid biosynthetic process	51/4681	260/32282	0.021458	0.364637
15	GO:0006767	BP	water-soluble vitamin metabolic process	15/4681	58/32282	0.0228588	0.384346
60	GO:0008652	BP	cellular amino acid biosynthetic process	60/4681	312/32282	0.0232642	0.389915
46	GO:0044550	BP	secondary metabolite biosynthetic process	46/4681	230/32282	0.0235425	0.39368
76	GO:0006511	BP	ubiquitin-dependent protein catabolic process	76/4681	410/32282	0.0236348	0.394326
120	GO:0046907	BP	intracellular transport	120/4681	681/32282	0.0239392	0.396177
7	GO:0016925	BP	protein sumoylation	7/4681	21/32282	0.0242141	0.396177
3	GO:0048443	BP	stamen development	3/4681	5/32282	0.0242315	0.396177
3	GO:0006177	BP	GMP biosynthetic process	3/4681	5/32282	0.0242315	0.396177
3	GO:1901259	BP	chloroplast rRNA processing	3/4681	5/32282	0.0242315	0.396177
12	GO:0042558	BP	pteridine-containing compound metabolic process	12/4681	43/32282	0.0264353	0.42934
15	GO:0006779	BP	porphyrin-containing compound biosynthetic process	15/4681	60/32282	0.0271239	0.437532
15	GO:0051130	BP	positive regulation of cellular component organization	15/4681	60/32282	0.0271239	0.437532
451	GO:0071840	BP	cellular component organization or biogenesis	451/4681	2834/32282	0.0273159	0.437532
10	GO:0035335	BP	peptidyl-tyrosine dephosphorylation	10/4681	35/32282	0.0276472	0.440257
79	GO:0043632	BP	modification-dependent macromolecule catabolic process	79/4681	433/32282	0.0279457	0.444047
12	GO:0006662	BP	glycerol ether metabolic process	12/4681	44/32282	0.0284789	0.448634
12	GO:0018904	BP	ether metabolic process	12/4681	44/32282	0.0284789	0.448634
9	GO:0009062	BP	fatty acid catabolic process	9/4681	29/32282	0.028763	0.451173
9	GO:0006635	BP	fatty acid beta-oxidation	9/4681	29/32282	0.028763	0.451173
941	GO:0044710	BP	single-organism metabolic process	941/4681	6114/32282	0.0293546	0.452607
5	GO:0070534	BP	protein K63-linked ubiquitination	5/4681	13/32282	0.0298898	0.452607
5	GO:0006549	BP	isoleucine metabolic process	5/4681	13/32282	0.0298898	0.452607
5	GO:0009097	BP	isoleucine biosynthetic process	5/4681	13/32282	0.0298898	0.452607
5	GO:0001927	BP	exocyst assembly	5/4681	13/32282	0.0298898	0.452607
25	GO:0009072	BP	aromatic amino acid family metabolic process	25/4681	112/32282	0.0301231	0.452607
4	GO:0035194	BP	posttranscriptional gene silencing by RNA	4/4681	9/32282	0.0302724	0.452607
4	GO:0034243	BP	regulation of transcription elongation from RNA polymerase II promoter	4/4681	9/32282	0.0302724	0.452607
4	GO:0045903	BP	positive regulation of translational fidelity	4/4681	9/32282	0.0302724	0.452607
4	GO:0010257	BP	NADH dehydrogenase complex assembly	4/4681	9/32282	0.0302724	0.452607
4	GO:0006432	BP	phenylalanyl-tRNA aminoacylation	4/4681	9/32282	0.0302724	0.452607
16	GO:0033014	BP	tetrapyrrole biosynthetic process	16/4681	64/32282	0.0304237	0.453944
77	GO:0019941	BP	modification-dependent protein catabolic process	77/4681	422/32282	0.0308842	0.458949
12	GO:0009081	BP	branched-chain amino acid metabolic process	12/4681	45/32282	0.0311416	0.460908
20	GO:0010501	BP	RNA secondary structure unwinding	20/4681	87/32282	0.0317455	0.462397
9	GO:0034440	BP	lipid oxidation	9/4681	30/32282	0.0317461	0.462397
9	GO:0006558	BP	L-phenylalanine metabolic process	9/4681	30/32282	0.0317461	0.462397
9	GO:1902221	BP	erythrose 4-phosphate/phosphoenolpyruvate family amino acid metabolic process	9/4681	30/32282	0.0317461	0.462397
9	GO:0019395	BP	fatty acid oxidation	9/4681	30/32282	0.0317461	0.462397
12	GO:0043244	BP	regulation of protein complex disassembly	12/4681	46/32282	0.0344376	0.491841
14	GO:0048827	BP	phyllome development	14/4681	56/32282	0.0348167	0.49629
95	GO:0051603	BP	proteolysis involved in cellular protein catabolic process	95/4681	535/32282	0.0350883	0.499192
23	GO:0006913	BP	nucleocytoplasmic transport	23/4681	104/32282	0.035288	0.500094
23	GO:0051169	BP	nuclear transport	23/4681	104/32282	0.035288	0.500094
106	GO:0032501	BP	multicellular organismal process	106/4681	604/32282	0.0355572	0.500201
6	GO:0032784	BP	regulation of DNA-templated transcription, elongation	6/4681	18/32282	0.0361273	0.503246
1416	GO:0043170	BP	macromolecule metabolic process	1416/4681	9350/32282	0.0365383	0.505137
29	GO:0080134	BP	regulation of response to stress	29/4681	137/32282	0.0375141	0.51475
21	GO:0006400	BP	tRNA modification	21/4681	94/32282	0.0388632	0.529304
7	GO:0009867	BP	jasmonic acid mediated signaling pathway	7/4681	23/32282	0.0393758	0.530381
7	GO:0031408	BP	oxylipin biosynthetic process	7/4681	23/32282	0.0393758	0.530381
7	GO:0031407	BP	oxylipin metabolic process	7/4681	23/32282	0.0393758	0.530381
69	GO:0007275	BP	multicellular organism development	69/4681	378/32282	0.0396747	0.530514
141	GO:0044767	BP	single-organism developmental process	141/4681	830/32282	0.0406612	0.540749
21	GO:0044087	BP	regulation of cellular component biogenesis	21/4681	95/32282	0.0407798	0.541346
11	GO:0006760	BP	folic acid-containing compound metabolic process	11/4681	41/32282	0.0412485	0.541691
3	GO:0046246	BP	terpene biosynthetic process	3/4681	6/32282	0.0432819	0.554266
3	GO:0009749	BP	response to glucose	3/4681	6/32282	0.0432819	0.554266
3	GO:0010014	BP	meristem initiation	3/4681	6/32282	0.0432819	0.554266
3	GO:0009864	BP	induced systemic resistance, jasmonic acid mediated signaling pathway	3/4681	6/32282	0.0432819	0.554266
3	GO:0070084	BP	protein initiator methionine removal	3/4681	6/32282	0.0432819	0.554266
3	GO:0009099	BP	valine biosynthetic process	3/4681	6/32282	0.0432819	0.554266
8	GO:0006284	BP	base-excision repair	8/4681	26/32282	0.0436526	0.554266
8	GO:0006289	BP	nucleotide-excision repair	8/4681	26/32282	0.0436526	0.554266
15	GO:0015991	BP	ATP hydrolysis coupled proton transport	15/4681	62/32282	0.0442244	0.554266
15	GO:0090662	BP	ATP hydrolysis coupled transmembrane transport	15/4681	62/32282	0.0442244	0.554266
15	GO:0015988	BP	energy coupled proton transmembrane transport, against electrochemical gradient	15/4681	62/32282	0.0442244	0.554266
27	GO:0016054	BP	organic acid catabolic process	27/4681	129/32282	0.044376	0.554266
27	GO:0046395	BP	carboxylic acid catabolic process	27/4681	129/32282	0.044376	0.554266
4	GO:2000030	BP	regulation of response to red or far red light	4/4681	10/32282	0.0447732	0.554266
4	GO:0044208	BP	'de novo' AMP biosynthetic process	4/4681	10/32282	0.0447732	0.554266
17	GO:0006473	BP	protein acetylation	17/4681	74/32282	0.0463264	0.560231
104	GO:0044707	BP	single-multicellular organism process	104/4681	599/32282	0.0464903	0.560231
6	GO:0044419	BP	interspecies interaction between organisms	6/4681	19/32282	0.0465114	0.560231
9	GO:0043242	BP	negative regulation of protein complex disassembly	9/4681	33/32282	0.0466287	0.560231
9	GO:0031349	BP	positive regulation of defense response	9/4681	33/32282	0.0466287	0.560231
9	GO:1901880	BP	negative regulation of protein depolymerization	9/4681	33/32282	0.0466287	0.560231
48	GO:0072330	BP	monocarboxylic acid biosynthetic process	48/4681	251/32282	0.0470341	0.564179
8	GO:0009060	BP	aerobic respiration	8/4681	27/32282	0.0477307	0.569742
652	GO:0006139	BP	nucleobase-containing compound metabolic process	652/4681	4206/32282	0.0486018	0.579198
159	GO:0032502	BP	developmental process	159/4681	950/32282	0.0494526	0.58648
15	GO:0051168	BP	nuclear export	15/4681	64/32282	0.04986	0.58938
107	GO:0048856	BP	anatomical structure development	107/4681	619/32282	0.0499629	0.58938
91	GO:0015934	CC	large ribosomal subunit	91/4681	253/32282	1.18467e-10	9.89064e-08
75	GO:0022625	CC	cytosolic large ribosomal subunit	75/4681	203/32282	1.69278e-10	9.89064e-08
136	GO:0044445	CC	cytosolic part	136/4681	405/32282	2.37092e-10	9.89064e-08
145	GO:0044391	CC	ribosomal subunit	145/4681	427/32282	2.74392e-10	9.89064e-08
224	GO:0005840	CC	ribosome	224/4681	771/32282	2.75195e-10	9.89064e-08
328	GO:0030529	CC	intracellular ribonucleoprotein complex	328/4681	1248/32282	2.93472e-10	9.89064e-08
329	GO:1990904	CC	ribonucleoprotein complex	329/4681	1249/32282	2.99048e-10	9.89064e-08
260	GO:0009507	CC	chloroplast	260/4681	1060/32282	3.23927e-10	9.89064e-08
322	GO:0043228	CC	non-membrane-bounded organelle	322/4681	1370/32282	3.92508e-10	9.89064e-08
322	GO:0043232	CC	intracellular non-membrane-bounded organelle	322/4681	1370/32282	3.92508e-10	9.89064e-08
590	GO:0009536	CC	plastid	590/4681	2581/32282	4.96419e-10	1.07183e-07
707	GO:0032991	CC	macromolecular complex	707/4681	3411/32282	5.42185e-10	1.13719e-07
810	GO:0044446	CC	intracellular organelle part	810/4681	4182/32282	6.62971e-10	1.32395e-07
91	GO:0009570	CC	chloroplast stroma	91/4681	329/32282	6.85332e-10	1.32395e-07
91	GO:0009532	CC	plastid stroma	91/4681	329/32282	6.85332e-10	1.32395e-07
813	GO:0044422	CC	organelle part	813/4681	4209/32282	7.38505e-10	1.39009e-07
1777	GO:0043226	CC	organelle	1777/4681	9950/32282	8.72552e-10	1.51561e-07
1538	GO:0043231	CC	intracellular membrane-bounded organelle	1538/4681	8983/32282	9.17786e-10	1.51561e-07
1774	GO:0043229	CC	intracellular organelle	1774/4681	9922/32282	9.44337e-10	1.51561e-07
1541	GO:0043227	CC	membrane-bounded organelle	1541/4681	9007/32282	9.44469e-10	1.51561e-07
1618	GO:0044444	CC	cytoplasmic part	1618/4681	8155/32282	9.60374e-10	1.51561e-07
2573	GO:0044464	CC	cell part	2573/4681	15293/32282	9.79873e-10	1.51561e-07
2359	GO:0044424	CC	intracellular part	2359/4681	13451/32282	9.90997e-10	1.51561e-07
190	GO:0044434	CC	chloroplast part	190/4681	862/32282	1.77645e-09	2.66141e-07
238	GO:0044428	CC	nuclear part	238/4681	1133/32282	1.99825e-09	2.8763e-07
192	GO:0044435	CC	plastid part	192/4681	878/32282	3.33245e-09	4.53028e-07
190	GO:0005829	CC	cytosol	190/4681	870/32282	3.85645e-09	5.0554e-07
54	GO:0015935	CC	small ribosomal subunit	54/4681	174/32282	2.7347e-08	3.04173e-06
3312	GO:0005575	CC	cellular_component	3312/4681	21744/32282	6.83118e-08	6.96496e-06
422	GO:0043234	CC	protein complex	422/4681	2294/32282	9.76793e-08	9.56085e-06
72	GO:0044451	CC	nucleoplasm part	72/4681	267/32282	1.0367e-07	1.00137e-05
45	GO:0022627	CC	cytosolic small ribosomal subunit	45/4681	142/32282	2.19764e-07	2.06832e-05
353	GO:0005737	CC	cytoplasm	353/4681	1939/32282	3.6363e-06	0.000287033
348	GO:0005739	CC	mitochondrion	348/4681	1939/32282	1.49371e-05	0.00105436
34	GO:0000502	CC	proteasome complex	34/4681	112/32282	1.82901e-05	0.00127874
218	GO:0005622	CC	intracellular	218/4681	1148/32282	2.28613e-05	0.00155393
23	GO:1902493	CC	acetyltransferase complex	23/4681	66/32282	2.96195e-05	0.00195889
23	GO:0031248	CC	protein acetyltransferase complex	23/4681	66/32282	2.96195e-05	0.00195889
17	GO:0030687	CC	preribosome, large subunit precursor	17/4681	42/32282	3.59446e-05	0.00235598
67	GO:0031975	CC	envelope	67/4681	283/32282	4.00796e-05	0.00258091
67	GO:0031967	CC	organelle envelope	67/4681	283/32282	4.00796e-05	0.00258091
15	GO:0071011	CC	precatalytic spliceosome	15/4681	36/32282	6.89836e-05	0.00411714
59	GO:0009526	CC	plastid envelope	59/4681	250/32282	0.000132345	0.0075902
14	GO:0033290	CC	eukaryotic 48S preinitiation complex	14/4681	37/32282	0.000400327	0.0214511
4	GO:0005854	CC	nascent polypeptide-associated complex	4/4681	4/32282	0.000441608	0.0234916
35	GO:0030684	CC	preribosome	35/4681	134/32282	0.000472105	0.0247551
88	GO:0044429	CC	mitochondrial part	88/4681	427/32282	0.000525208	0.0271518
13	GO:0016282	CC	eukaryotic 43S preinitiation complex	13/4681	35/32282	0.00078754	0.0382869
133	GO:1902494	CC	catalytic complex	133/4681	698/32282	0.000890736	0.041916
55	GO:0009941	CC	chloroplast envelope	55/4681	245/32282	0.000956785	0.0447373
14	GO:0070993	CC	translation preinitiation complex	14/4681	40/32282	0.000993799	0.0458835
7	GO:0022626	CC	cytosolic ribosome	7/4681	13/32282	0.0010272	0.0468129
5	GO:0019031	CC	viral envelope	5/4681	7/32282	0.00103944	0.0468129
5	GO:0036338	CC	viral membrane	5/4681	7/32282	0.00103944	0.0468129
26	GO:0005777	CC	peroxisome	26/4681	95/32282	0.00108097	0.0483867
25	GO:0044423	CC	virion part	25/4681	90/32282	0.00131568	0.0574907
30	GO:1990204	CC	oxidoreductase complex	30/4681	118/32282	0.00154526	0.065952
19	GO:0019867	CC	outer membrane	19/4681	63/32282	0.0017184	0.0720846
17	GO:0031968	CC	organelle outer membrane	17/4681	56/32282	0.00200096	0.0802678
16	GO:0090575	CC	RNA polymerase II transcription factor complex	16/4681	51/32282	0.00203707	0.0812725
52	GO:0005730	CC	nucleolus	52/4681	237/32282	0.00210336	0.0829814
23	GO:0044452	CC	nucleolar part	23/4681	86/32282	0.00303716	0.0989791
3	GO:0031332	CC	RNAi effector complex	3/4681	3/32282	0.00304717	0.0989791
3	GO:0016442	CC	RISC complex	3/4681	3/32282	0.00304717	0.0989791
18	GO:0044798	CC	nuclear transcription factor complex	18/4681	62/32282	0.00308846	0.0998784
35	GO:0005681	CC	spliceosomal complex	35/4681	148/32282	0.00313962	0.100646
10	GO:0009707	CC	chloroplast outer membrane	10/4681	27/32282	0.00321423	0.10259
29	GO:0042579	CC	microbody	29/4681	116/32282	0.00322997	0.102646
14	GO:0000123	CC	histone acetyltransferase complex	14/4681	43/32282	0.00337737	0.106868
23	GO:0097525	CC	spliceosomal snRNP complex	23/4681	88/32282	0.00366696	0.11455
4	GO:0005672	CC	transcription factor TFIIA complex	4/4681	6/32282	0.00518111	0.149757
11	GO:0009654	CC	photosystem II oxygen evolving complex	11/4681	33/32282	0.00520203	0.149757
11	GO:0000315	CC	organellar large ribosomal subunit	11/4681	33/32282	0.00520203	0.149757
11	GO:0005762	CC	mitochondrial large ribosomal subunit	11/4681	33/32282	0.00520203	0.149757
26	GO:0031969	CC	chloroplast membrane	26/4681	106/32282	0.00546339	0.156667
13	GO:0005852	CC	eukaryotic translation initiation factor 3 complex	13/4681	41/32282	0.00566053	0.159456
6	GO:0000220	CC	vacuolar proton-transporting V-type ATPase, V0 domain	6/4681	13/32282	0.00634661	0.172621
23	GO:0030532	CC	small nuclear ribonucleoprotein complex	23/4681	91/32282	0.00657421	0.177431
12	GO:0016592	CC	mediator complex	12/4681	39/32282	0.00957966	0.244182
27	GO:0042170	CC	plastid membrane	27/4681	115/32282	0.0108838	0.261961
5	GO:0005750	CC	mitochondrial respiratory chain complex III	5/4681	11/32282	0.0137751	0.310301
9	GO:0009295	CC	nucleoid	9/4681	28/32282	0.014314	0.312735
22	GO:0005667	CC	transcription factor complex	22/4681	94/32282	0.0185859	0.359614
4	GO:0031414	CC	N-terminal protein acetyltransferase complex	4/4681	8/32282	0.0189668	0.359614
4	GO:0070847	CC	core mediator complex	4/4681	8/32282	0.0189668	0.359614
10	GO:0009527	CC	plastid outer membrane	10/4681	32/32282	0.0190389	0.359614
5	GO:0045275	CC	respiratory chain complex III	5/4681	12/32282	0.0208347	0.359614
5	GO:0046930	CC	pore complex	5/4681	12/32282	0.0208347	0.359614
2	GO:0009349	CC	riboflavin synthase complex	2/4681	2/32282	0.0210221	0.359614
2	GO:0009328	CC	phenylalanine-tRNA ligase complex	2/4681	2/32282	0.0210221	0.359614
2	GO:0031415	CC	NatA complex	2/4681	2/32282	0.0210221	0.359614
2	GO:0031510	CC	SUMO activating enzyme complex	2/4681	2/32282	0.0210221	0.359614
8	GO:0008023	CC	transcription elongation factor complex	8/4681	25/32282	0.0210644	0.359614
6	GO:0070461	CC	SAGA-type complex	6/4681	17/32282	0.0273569	0.437532
5	GO:0000314	CC	organellar small ribosomal subunit	5/4681	13/32282	0.0298898	0.452607
4	GO:0033588	CC	Elongator holoenzyme complex	4/4681	9/32282	0.0302724	0.452607
6	GO:0000776	CC	kinetochore	6/4681	18/32282	0.0361273	0.503246
18	GO:0055029	CC	nuclear DNA-directed RNA polymerase complex	18/4681	78/32282	0.0364896	0.505137
19	GO:0000428	CC	DNA-directed RNA polymerase complex	19/4681	82/32282	0.0390898	0.530381
19	GO:0030880	CC	RNA polymerase complex	19/4681	82/32282	0.0390898	0.530381
7	GO:1902495	CC	transmembrane transporter complex	7/4681	23/32282	0.0393758	0.530381
8	GO:1990351	CC	transporter complex	8/4681	26/32282	0.0436526	0.554266
4	GO:0035097	CC	histone methyltransferase complex	4/4681	10/32282	0.0447732	0.554266
6	GO:0030127	CC	COPII vesicle coat	6/4681	19/32282	0.0465114	0.560231
9	GO:0000325	CC	plant-type vacuole	9/4681	33/32282	0.0466287	0.560231
9	GO:0005686	CC	U2 snRNP	9/4681	33/32282	0.0466287	0.560231
8	GO:0033179	CC	proton-transporting V-type ATPase, V0 domain	8/4681	27/32282	0.0477307	0.569742
8	GO:0005635	CC	nuclear envelope	8/4681	27/32282	0.0477307	0.569742
11	GO:0035770	CC	ribonucleoprotein granule	11/4681	43/32282	0.0491904	0.584315
11	GO:0036464	CC	cytoplasmic ribonucleoprotein granule	11/4681	43/32282	0.0491904	0.584315
221	GO:0005198	MF	structural molecule activity	221/4681	930/32282	2.53625e-10	9.89064e-08
205	GO:0003735	MF	structural constituent of ribosome	205/4681	773/32282	2.95212e-10	9.89064e-08
89	GO:0008135	MF	translation factor activity, RNA binding	89/4681	310/32282	3.35369e-10	9.89064e-08
375	GO:0003723	MF	RNA binding	375/4681	1497/32282	4.81713e-10	1.07183e-07
58	GO:0003743	MF	translation initiation factor activity	58/4681	196/32282	5.92937e-08	6.21821e-06
38	GO:0019843	MF	rRNA binding	38/4681	118/32282	1.07173e-06	8.94043e-05
28	GO:0003746	MF	translation elongation factor activity	28/4681	92/32282	8.09157e-05	0.00479034
3867	GO:0003674	MF	molecular_function	3867/4681	25993/32282	8.40457e-05	0.00493584
10	GO:0003727	MF	single-stranded RNA binding	10/4681	19/32282	0.000106517	0.00620587
81	GO:0005525	MF	GTP binding	81/4681	390/32282	0.000827002	0.0392725
81	GO:0032561	MF	guanyl ribonucleotide binding	81/4681	390/32282	0.000827002	0.0392725
81	GO:0019001	MF	guanyl nucleotide binding	81/4681	390/32282	0.000827002	0.0392725
5	GO:0000702	MF	oxidized base lesion DNA N-glycosylase activity	5/4681	7/32282	0.00103944	0.0468129
111	GO:0016829	MF	lyase activity	111/4681	579/32282	0.00190808	0.0782527
29	GO:0016875	MF	ligase activity, forming carbon-oxygen bonds	29/4681	115/32282	0.00212512	0.0829814
29	GO:0016876	MF	ligase activity, forming aminoacyl-tRNA and related compounds	29/4681	115/32282	0.00212512	0.0829814
29	GO:0004812	MF	aminoacyl-tRNA ligase activity	29/4681	115/32282	0.00212512	0.0829814
6	GO:0031369	MF	translation initiation factor binding	6/4681	11/32282	0.00221672	0.0855222
60	GO:0003924	MF	GTPase activity	60/4681	284/32282	0.00224394	0.0855222
10	GO:0004659	MF	prenyltransferase activity	10/4681	26/32282	0.00232222	0.0857772
9	GO:0019104	MF	DNA N-glycosylase activity	9/4681	22/32282	0.00232452	0.0857772
28	GO:0003712	MF	transcription cofactor activity	28/4681	109/32282	0.00234407	0.0857772
22	GO:0043021	MF	ribonucleoprotein complex binding	22/4681	81/32282	0.00249985	0.0908485
43	GO:0016835	MF	carbon-oxygen lyase activity	43/4681	190/32282	0.00255806	0.0925061
7	GO:0015450	MF	P-P-bond-hydrolysis-driven protein transmembrane transporter activity	7/4681	15/32282	0.00295115	0.0989791
3	GO:0004823	MF	leucine-tRNA ligase activity	3/4681	3/32282	0.00304717	0.0989791
3	GO:0004801	MF	sedoheptulose-7-phosphate:D-glyceraldehyde-3-phosphate glyceronetransferase activity	3/4681	3/32282	0.00304717	0.0989791
3	GO:0004774	MF	succinate-CoA ligase activity	3/4681	3/32282	0.00304717	0.0989791
3	GO:0004775	MF	succinate-CoA ligase (ADP-forming) activity	3/4681	3/32282	0.00304717	0.0989791
27	GO:0008565	MF	protein transporter activity	27/4681	107/32282	0.00343689	0.108284
31	GO:0000989	MF	transcription factor activity, transcription factor binding	31/4681	130/32282	0.00396523	0.122306
34	GO:0000988	MF	transcription factor activity, protein binding	34/4681	145/32282	0.00418851	0.126756
15	GO:0016671	MF	oxidoreductase activity, acting on a sulfur group of donors, disulfide as acceptor	15/4681	50/32282	0.00418949	0.126756
15	GO:0043022	MF	ribosome binding	15/4681	50/32282	0.00418949	0.126756
7	GO:0016744	MF	transferase activity, transferring aldehyde or ketonic groups	7/4681	16/32282	0.00459488	0.136563
4	GO:0008534	MF	oxidized purine nucleobase lesion DNA N-glycosylase activity	4/4681	6/32282	0.00518111	0.149757
9	GO:0004596	MF	peptide alpha-N-acetyltransferase activity	9/4681	25/32282	0.00634895	0.172621
16	GO:0034212	MF	peptide N-acetyltransferase activity	16/4681	56/32282	0.00646585	0.175151
5	GO:0004040	MF	amidase activity	5/4681	10/32282	0.00852127	0.221041
112	GO:0016874	MF	ligase activity	112/4681	614/32282	0.00918747	0.235822
4	GO:0008318	MF	protein prenyltransferase activity	4/4681	7/32282	0.0107033	0.260176
9	GO:0003713	MF	transcription coactivator activity	9/4681	27/32282	0.011114	0.265248
17	GO:0016811	MF	hydrolase activity, acting on carbon-nitrogen (but not peptide) bonds, in linear amides	17/4681	65/32282	0.0124841	0.285705
28	GO:0016879	MF	ligase activity, forming carbon-nitrogen bonds	28/4681	123/32282	0.0140151	0.312735
11	GO:0022884	MF	macromolecule transmembrane transporter activity	11/4681	36/32282	0.0142264	0.312735
11	GO:0016884	MF	carbon-nitrogen ligase activity, with glutamine as amido-N-donor	11/4681	36/32282	0.0142264	0.312735
11	GO:0008320	MF	protein transmembrane transporter activity	11/4681	36/32282	0.0142264	0.312735
28	GO:0016810	MF	hydrolase activity, acting on carbon-nitrogen (but not peptide) bonds	28/4681	124/32282	0.0146628	0.317522
14	GO:0016838	MF	carbon-oxygen lyase activity, acting on phosphates	14/4681	52/32282	0.0168459	0.352325
4	GO:0015205	MF	nucleobase transmembrane transporter activity	4/4681	8/32282	0.0189668	0.359614
16	GO:0010181	MF	FMN binding	16/4681	63/32282	0.0193743	0.359614
13	GO:0004520	MF	endodeoxyribonuclease activity	13/4681	47/32282	0.0196556	0.359614
350	GO:0016491	MF	oxidoreductase activity	350/4681	2157/32282	0.0208033	0.359614
5	GO:0015288	MF	porin activity	5/4681	12/32282	0.0208347	0.359614
5	GO:0004312	MF	fatty acid synthase activity	5/4681	12/32282	0.0208347	0.359614
5	GO:0022829	MF	wide pore channel activity	5/4681	12/32282	0.0208347	0.359614
2	GO:0004643	MF	phosphoribosylaminoimidazolecarboxamide formyltransferase activity	2/4681	2/32282	0.0210221	0.359614
2	GO:0016852	MF	sirohydrochlorin cobaltochelatase activity	2/4681	2/32282	0.0210221	0.359614
2	GO:0000268	MF	peroxisome targeting sequence binding	2/4681	2/32282	0.0210221	0.359614
2	GO:0003937	MF	IMP cyclohydrolase activity	2/4681	2/32282	0.0210221	0.359614
2	GO:1990190	MF	peptide-glutamate-N-acetyltransferase activity	2/4681	2/32282	0.0210221	0.359614
2	GO:0098808	MF	mRNA cap binding	2/4681	2/32282	0.0210221	0.359614
2	GO:0051266	MF	sirohydrochlorin ferrochelatase activity	2/4681	2/32282	0.0210221	0.359614
2	GO:0051731	MF	polynucleotide 5'-hydroxyl-kinase activity	2/4681	2/32282	0.0210221	0.359614
2	GO:0016867	MF	intramolecular transferase activity, transferring acyl groups	2/4681	2/32282	0.0210221	0.359614
2	GO:0005052	MF	peroxisome matrix targeting signal-1 binding	2/4681	2/32282	0.0210221	0.359614
2	GO:1990189	MF	peptide-serine-N-acetyltransferase activity	2/4681	2/32282	0.0210221	0.359614
2	GO:0000906	MF	6,7-dimethyl-8-ribityllumazine synthase activity	2/4681	2/32282	0.0210221	0.359614
2	GO:0004814	MF	arginine-tRNA ligase activity	2/4681	2/32282	0.0210221	0.359614
2	GO:0004604	MF	phosphoadenylyl-sulfate reductase (thioredoxin) activity	2/4681	2/32282	0.0210221	0.359614
2	GO:0050518	MF	2-C-methyl-D-erythritol 4-phosphate cytidylyltransferase activity	2/4681	2/32282	0.0210221	0.359614
3	GO:0033897	MF	ribonuclease T2 activity	3/4681	5/32282	0.0242315	0.396177
3	GO:0004321	MF	fatty-acyl-CoA synthase activity	3/4681	5/32282	0.0242315	0.396177
3	GO:0019788	MF	NEDD8 transferase activity	3/4681	5/32282	0.0242315	0.396177
6	GO:0070180	MF	large ribosomal subunit rRNA binding	6/4681	17/32282	0.0273569	0.437532
10	GO:0004725	MF	protein tyrosine phosphatase activity	10/4681	35/32282	0.0276472	0.440257
12	GO:0046961	MF	proton-transporting ATPase activity, rotational mechanism	12/4681	44/32282	0.0284789	0.448634
12	GO:0010333	MF	terpene synthase activity	12/4681	44/32282	0.0284789	0.448634
5	GO:0002161	MF	aminoacyl-tRNA editing activity	5/4681	13/32282	0.0298898	0.452607
5	GO:0030060	MF	L-malate dehydrogenase activity	5/4681	13/32282	0.0298898	0.452607
20	GO:0045735	MF	nutrient reservoir activity	20/4681	86/32282	0.0302021	0.452607
4	GO:0004664	MF	prephenate dehydratase activity	4/4681	9/32282	0.0302724	0.452607
4	GO:0009041	MF	uridylate kinase activity	4/4681	9/32282	0.0302724	0.452607
4	GO:0016892	MF	endoribonuclease activity, producing 3'-phosphomonoesters	4/4681	9/32282	0.0302724	0.452607
4	GO:0004826	MF	phenylalanine-tRNA ligase activity	4/4681	9/32282	0.0302724	0.452607
4	GO:0008425	MF	2-polyprenyl-6-methoxy-1,4-benzoquinone methyltransferase activity	4/4681	9/32282	0.0302724	0.452607
4	GO:0030580	MF	quinone cofactor methyltransferase activity	4/4681	9/32282	0.0302724	0.452607
12	GO:0003684	MF	damaged DNA binding	12/4681	45/32282	0.0311416	0.460908
9	GO:0008536	MF	Ran GTPase binding	9/4681	30/32282	0.0317461	0.462397
9	GO:0043130	MF	ubiquitin binding	9/4681	30/32282	0.0317461	0.462397
18	GO:0101005	MF	ubiquitinyl hydrolase activity	18/4681	76/32282	0.0322485	0.468784
93	GO:0016853	MF	isomerase activity	93/4681	522/32282	0.0330237	0.473304
9	GO:0009982	MF	pseudouridine synthase activity	9/4681	31/32282	0.0357043	0.500201
9	GO:0001076	MF	transcription factor activity, RNA polymerase II transcription factor binding	9/4681	31/32282	0.0357043	0.500201
9	GO:0001104	MF	RNA polymerase II transcription cofactor activity	9/4681	31/32282	0.0357043	0.500201
6	GO:0016634	MF	oxidoreductase activity, acting on the CH-CH group of donors, oxygen as acceptor	6/4681	18/32282	0.0361273	0.503246
37	GO:0016616	MF	oxidoreductase activity, acting on the CH-OH group of donors, NAD or NADP as acceptor	37/4681	185/32282	0.0363627	0.505137
763	GO:0005515	MF	protein binding	763/4681	4933/32282	0.0369122	0.508391
5	GO:0019238	MF	cyclohydrolase activity	5/4681	14/32282	0.041074	0.541691
3	GO:0010295	MF	(+)-abscisic acid 8'-hydroxylase activity	3/4681	6/32282	0.0432819	0.554266
3	GO:0000774	MF	adenyl-nucleotide exchange factor activity	3/4681	6/32282	0.0432819	0.554266
3	GO:0080123	MF	jasmonate-amino synthetase activity	3/4681	6/32282	0.0432819	0.554266
3	GO:0047769	MF	arogenate dehydratase activity	3/4681	6/32282	0.0432819	0.554266
15	GO:0017016	MF	Ras GTPase binding	15/4681	62/32282	0.0442244	0.554266
15	GO:0031267	MF	small GTPase binding	15/4681	62/32282	0.0442244	0.554266
4	GO:0016878	MF	acid-thiol ligase activity	4/4681	10/32282	0.0447732	0.554266
4	GO:0016894	MF	endonuclease activity, active with either ribo- or deoxyribonucleic acids and producing 3'-phosphomonoesters	4/4681	10/32282	0.0447732	0.554266
4	GO:0004311	MF	farnesyltranstransferase activity	4/4681	10/32282	0.0447732	0.554266
4	GO:0016842	MF	amidine-lyase activity	4/4681	10/32282	0.0447732	0.554266
4	GO:0070181	MF	small ribosomal subunit rRNA binding	4/4681	10/32282	0.0447732	0.554266
4	GO:0000339	MF	RNA cap binding	4/4681	10/32282	0.0447732	0.554266
4	GO:0016405	MF	CoA-ligase activity	4/4681	10/32282	0.0447732	0.554266
19	GO:0031625	MF	ubiquitin protein ligase binding	19/4681	85/32282	0.0449473	0.554552
19	GO:0044389	MF	ubiquitin-like protein ligase binding	19/4681	85/32282	0.0449473	0.554552
40	GO:0016709	MF	oxidoreductase activity, acting on paired donors, with incorporation or reduction of molecular oxygen, NAD(P)H as one donor, and incorporation of one atom of oxygen	40/4681	205/32282	0.0462359	0.560231
9	GO:0008649	MF	rRNA methyltransferase activity	9/4681	33/32282	0.0466287	0.560231
