# Supplementary material for: Maize leaves drought-responsive genes revealed by comparative transcriptome of two cultivars during the filling stage
Source: PLoS One. 2019 Oct 30;14(10):e0223786. doi: 10.1371/journal.pone.0223786 (PMC6821100; doi:10.1371/journal.pone.0223786)
Supplement: S3 Table — (XLS) [file pone.0223786.s003.xls]

## Sheet: GO富集分析统计表
GO enrichment analysis of 7352 genes down-regulated only in TC_TD
Number	GO ID	Term Type	Description	Ratio_in_study	Ratio_in_pop	Pvalue_uncorrected	Pvalue_corrected
420	GO:0006468	BP	protein phosphorylation	420/5668	1814/32282	9.78906e-10	1.67549e-07
571	GO:0016310	BP	phosphorylation	571/5668	2623/32282	8.20691e-09	1.07584e-06
740	GO:0006793	BP	phosphorus metabolic process	740/5668	3569/32282	2.18444e-07	2.19671e-05
700	GO:0006464	BP	cellular protein modification process	700/5668	3364/32282	2.92747e-07	2.82771e-05
700	GO:0036211	BP	protein modification process	700/5668	3364/32282	2.92747e-07	2.82771e-05
737	GO:0006796	BP	phosphate-containing compound metabolic process	737/5668	3562/32282	3.11182e-07	2.96673e-05
60	GO:0050801	BP	ion homeostasis	60/5668	195/32282	6.80459e-06	0.000548928
723	GO:0043412	BP	macromolecule modification	723/5668	3570/32282	1.03014e-05	0.000796031
88	GO:0048878	BP	chemical homeostasis	88/5668	321/32282	1.16372e-05	0.000880708
249	GO:0007165	BP	signal transduction	249/5668	1101/32282	1.30342e-05	0.00095684
56	GO:0055082	BP	cellular chemical homeostasis	56/5668	193/32282	8.51088e-05	0.00519099
17	GO:0045489	BP	pectin biosynthetic process	17/5668	38/32282	9.31981e-05	0.00560793
53	GO:0098771	BP	inorganic ion homeostasis	53/5668	183/32282	0.00012809	0.00712355
35	GO:0055076	BP	transition metal ion homeostasis	35/5668	108/32282	0.000184623	0.0101143
895	GO:0050789	BP	regulation of biological process	895/5668	4600/32282	0.000293841	0.0154077
38	GO:0055065	BP	metal ion homeostasis	38/5668	124/32282	0.000334374	0.0172862
51	GO:0055080	BP	cation homeostasis	51/5668	179/32282	0.000340896	0.017411
841	GO:0050794	BP	regulation of cellular process	841/5668	4327/32282	0.000545928	0.0261939
121	GO:0035556	BP	intracellular signal transduction	121/5668	518/32282	0.000714703	0.0329977
41	GO:0006873	BP	cellular ion homeostasis	41/5668	141/32282	0.00076867	0.0344074
77	GO:0019748	BP	secondary metabolic process	77/5668	307/32282	0.000868312	0.0377176
18	GO:0006004	BP	fucose metabolic process	18/5668	48/32282	0.000915858	0.0392465
26	GO:0007166	BP	cell surface receptor signaling pathway	26/5668	80/32282	0.00105101	0.043838
467	GO:1903506	BP	regulation of nucleic acid-templated transcription	467/5668	2326/32282	0.00113412	0.0465116
467	GO:2001141	BP	regulation of RNA biosynthetic process	467/5668	2328/32282	0.00114329	0.0466271
110	GO:0005976	BP	polysaccharide metabolic process	110/5668	469/32282	0.00115606	0.04663
1056	GO:0065007	BP	biological regulation	1056/5668	5535/32282	0.00118982	0.0477292
459	GO:0006355	BP	regulation of transcription, DNA-templated	459/5668	2288/32282	0.00127333	0.0508017
479	GO:0019219	BP	regulation of nucleobase-containing compound metabolic process	479/5668	2399/32282	0.00147124	0.0553866
90	GO:0016051	BP	carbohydrate biosynthetic process	90/5668	375/32282	0.00162385	0.0579166
9	GO:0007215	BP	glutamate receptor signaling pathway	9/5668	18/32282	0.00165679	0.0579166
9	GO:0035235	BP	ionotropic glutamate receptor signaling pathway	9/5668	18/32282	0.00165679	0.0579166
470	GO:0051252	BP	regulation of RNA metabolic process	470/5668	2357/32282	0.00179957	0.0605992
15	GO:0009808	BP	lignin metabolic process	15/5668	38/32282	0.00184059	0.0616978
44	GO:0006633	BP	fatty acid biosynthetic process	44/5668	162/32282	0.00247978	0.0794089
9	GO:0046274	BP	lignin catabolic process	9/5668	19/32282	0.00266045	0.0810388
9	GO:0046271	BP	phenylpropanoid catabolic process	9/5668	19/32282	0.00266045	0.0810388
8	GO:2000028	BP	regulation of photoperiodism, flowering	8/5668	16/32282	0.00302129	0.0888386
131	GO:0071554	BP	cell wall organization or biogenesis	131/5668	586/32282	0.00302856	0.0888386
12	GO:0000075	BP	cell cycle checkpoint	12/5668	30/32282	0.00318563	0.0928004
92	GO:0030001	BP	metal ion transport	92/5668	393/32282	0.00324287	0.093724
89	GO:0009755	BP	hormone-mediated signaling pathway	89/5668	381/32282	0.00355222	0.0998107
54	GO:0008643	BP	carbohydrate transport	54/5668	212/32282	0.00361532	0.100913
28	GO:0046916	BP	cellular transition metal ion homeostasis	28/5668	93/32282	0.00367817	0.101822
30	GO:0006875	BP	cellular metal ion homeostasis	30/5668	102/32282	0.00369734	0.101822
28	GO:0010393	BP	galacturonan metabolic process	28/5668	94/32282	0.00387581	0.10499
28	GO:0045488	BP	pectin metabolic process	28/5668	94/32282	0.00387581	0.10499
4	GO:0032781	BP	positive regulation of ATPase activity	4/5668	5/32282	0.00408108	0.108548
37	GO:0030003	BP	cellular cation homeostasis	37/5668	134/32282	0.00411264	0.108992
3	GO:0019285	BP	glycine betaine biosynthetic process from choline	3/5668	3/32282	0.00541027	0.134633
3	GO:0071454	BP	cellular response to anoxia	3/5668	3/32282	0.00541027	0.134633
3	GO:0006577	BP	amino-acid betaine metabolic process	3/5668	3/32282	0.00541027	0.134633
3	GO:0006578	BP	amino-acid betaine biosynthetic process	3/5668	3/32282	0.00541027	0.134633
3	GO:0019695	BP	choline metabolic process	3/5668	3/32282	0.00541027	0.134633
3	GO:0031455	BP	glycine betaine metabolic process	3/5668	3/32282	0.00541027	0.134633
3	GO:0031456	BP	glycine betaine biosynthetic process	3/5668	3/32282	0.00541027	0.134633
327	GO:0005975	BP	carbohydrate metabolic process	327/5668	1623/32282	0.00545244	0.135224
232	GO:0006811	BP	ion transport	232/5668	1122/32282	0.00584775	0.143573
110	GO:0045229	BP	external encapsulating structure organization	110/5668	492/32282	0.00596149	0.145878
326	GO:0055085	BP	transmembrane transport	326/5668	1621/32282	0.00663472	0.158135
10	GO:0007093	BP	mitotic cell cycle checkpoint	10/5668	25/32282	0.00692255	0.162359
10	GO:0055072	BP	iron ion homeostasis	10/5668	25/32282	0.00692255	0.162359
12	GO:0022604	BP	regulation of cell morphogenesis	12/5668	32/32282	0.00796845	0.182232
18	GO:0045491	BP	xylan metabolic process	18/5668	57/32282	0.00854438	0.191817
105	GO:0071555	BP	cell wall organization	105/5668	473/32282	0.00881653	0.19718
7	GO:1900864	BP	mitochondrial RNA modification	7/5668	15/32282	0.00883696	0.19718
12	GO:0015791	BP	polyol transport	12/5668	33/32282	0.0095197	0.20735
29	GO:0009698	BP	phenylpropanoid metabolic process	29/5668	105/32282	0.00975889	0.209141
6	GO:0006323	BP	DNA packaging	6/5668	12/32282	0.0102645	0.217779
8	GO:0019685	BP	photosynthesis, dark reaction	8/5668	19/32282	0.0108089	0.22671
8	GO:0019253	BP	reductive pentose-phosphate cycle	8/5668	19/32282	0.0108089	0.22671
477	GO:0044765	BP	single-organism transport	477/5668	2452/32282	0.0110685	0.231493
19	GO:0006302	BP	double-strand break repair	19/5668	62/32282	0.0111821	0.231866
5	GO:0002833	BP	positive regulation of response to biotic stimulus	5/5668	9/32282	0.0112127	0.231866
14	GO:0000725	BP	recombinational repair	14/5668	41/32282	0.0114875	0.236217
14	GO:0000724	BP	double-strand break repair via homologous recombination	14/5668	41/32282	0.0114875	0.236217
9	GO:0016055	BP	Wnt signaling pathway	9/5668	23/32282	0.0120624	0.245291
294	GO:0097659	BP	nucleic acid-templated transcription	294/5668	1470/32282	0.0127214	0.254447
555	GO:0060255	BP	regulation of macromolecule metabolic process	555/5668	2883/32282	0.0128524	0.254998
11	GO:0045930	BP	negative regulation of mitotic cell cycle	11/5668	30/32282	0.0130244	0.256587
62	GO:0000271	BP	polysaccharide biosynthetic process	62/5668	263/32282	0.0143061	0.2771
55	GO:0044550	BP	secondary metabolite biosynthetic process	55/5668	230/32282	0.0145607	0.279086
594	GO:0006810	BP	transport	594/5668	3100/32282	0.0149518	0.285095
14	GO:0006897	BP	endocytosis	14/5668	43/32282	0.0150349	0.285935
11	GO:0015793	BP	glycerol transport	11/5668	31/32282	0.0155719	0.293102
480	GO:1902578	BP	single-organism localization	480/5668	2481/32282	0.0156562	0.293194
6	GO:0080156	BP	mitochondrial mRNA modification	6/5668	13/32282	0.0162644	0.300748
6	GO:0055081	BP	anion homeostasis	6/5668	13/32282	0.0162644	0.300748
6	GO:0009853	BP	photorespiration	6/5668	13/32282	0.0162644	0.300748
290	GO:0006351	BP	transcription, DNA-templated	290/5668	1454/32282	0.0164133	0.302738
479	GO:0010556	BP	regulation of macromolecule biosynthetic process	479/5668	2478/32282	0.0168128	0.30933
3	GO:0071453	BP	cellular response to oxygen levels	3/5668	4/32282	0.0187925	0.332555
3	GO:0090332	BP	stomatal closure	3/5668	4/32282	0.0187925	0.332555
3	GO:0036294	BP	cellular response to decreased oxygen levels	3/5668	4/32282	0.0187925	0.332555
3	GO:0016926	BP	protein desumoylation	3/5668	4/32282	0.0187925	0.332555
55	GO:0050793	BP	regulation of developmental process	55/5668	232/32282	0.0189485	0.332659
17	GO:0010038	BP	response to metal ion	17/5668	55/32282	0.0191563	0.332659
5	GO:0007205	BP	protein kinase C-activating G-protein coupled receptor signaling pathway	5/5668	10/32282	0.0192137	0.332659
5	GO:0043090	BP	amino acid import	5/5668	10/32282	0.0192137	0.332659
5	GO:0048586	BP	regulation of long-day photoperiodism, flowering	5/5668	10/32282	0.0192137	0.332659
481	GO:0009889	BP	regulation of biosynthetic process	481/5668	2495/32282	0.0198821	0.341815
52	GO:0006631	BP	fatty acid metabolic process	52/5668	219/32282	0.0201252	0.34438
8	GO:0010260	BP	organ senescence	8/5668	21/32282	0.0209705	0.350989
8	GO:0010150	BP	leaf senescence	8/5668	21/32282	0.0209705	0.350989
4	GO:0006102	BP	isocitrate metabolic process	4/5668	7/32282	0.0211808	0.350989
4	GO:0010345	BP	suberin biosynthetic process	4/5668	7/32282	0.0211808	0.350989
4	GO:0071281	BP	cellular response to iron ion	4/5668	7/32282	0.0211808	0.350989
4	GO:0055071	BP	manganese ion homeostasis	4/5668	7/32282	0.0211808	0.350989
4	GO:0080113	BP	regulation of seed growth	4/5668	7/32282	0.0211808	0.350989
10	GO:2000242	BP	negative regulation of reproductive process	10/5668	28/32282	0.0212749	0.351754
470	GO:2000112	BP	regulation of cellular macromolecule biosynthetic process	470/5668	2437/32282	0.0215223	0.352146
611	GO:0051179	BP	localization	611/5668	3209/32282	0.0215384	0.352146
215	GO:0044723	BP	single-organism carbohydrate metabolic process	215/5668	1063/32282	0.0216758	0.353571
541	GO:0080090	BP	regulation of primary metabolic process	541/5668	2829/32282	0.0228194	0.366225
480	GO:0031326	BP	regulation of cellular biosynthetic process	480/5668	2494/32282	0.0229407	0.366225
487	GO:0051171	BP	regulation of nitrogen compound metabolic process	487/5668	2536/32282	0.0240448	0.375559
6	GO:0031570	BP	DNA integrity checkpoint	6/5668	14/32282	0.0243036	0.378795
32	GO:0009738	BP	abscisic acid-activated signaling pathway	32/5668	125/32282	0.0244321	0.379188
88	GO:0019725	BP	cellular homeostasis	88/5668	401/32282	0.0244874	0.379244
597	GO:0051234	BP	establishment of localization	597/5668	3140/32282	0.024699	0.379321
9	GO:0007568	BP	aging	9/5668	24/32282	0.0260504	0.394301
22	GO:2000241	BP	regulation of reproductive process	22/5668	80/32282	0.0262643	0.39672
35	GO:0007018	BP	microtubule-based movement	35/5668	141/32282	0.0265129	0.398019
35	GO:0006928	BP	movement of cell or subcellular component	35/5668	141/32282	0.0265129	0.398019
7	GO:0045493	BP	xylan catabolic process	7/5668	18/32282	0.0269321	0.401877
12	GO:0015850	BP	organic hydroxy compound transport	12/5668	37/32282	0.0276556	0.410971
304	GO:0032774	BP	RNA biosynthetic process	304/5668	1548/32282	0.0284679	0.422187
25	GO:0048580	BP	regulation of post-embryonic development	25/5668	94/32282	0.0287666	0.425062
9	GO:0008360	BP	regulation of cell shape	9/5668	25/32282	0.0296487	0.430175
5	GO:0051181	BP	cofactor transport	5/5668	11/32282	0.0302086	0.430175
5	GO:0071241	BP	cellular response to inorganic substance	5/5668	11/32282	0.0302086	0.430175
5	GO:0030261	BP	chromosome condensation	5/5668	11/32282	0.0302086	0.430175
5	GO:0043902	BP	positive regulation of multi-organism process	5/5668	11/32282	0.0302086	0.430175
5	GO:0010215	BP	cellulose microfibril organization	5/5668	11/32282	0.0302086	0.430175
2	GO:0032922	BP	circadian regulation of gene expression	2/5668	2/32282	0.0308231	0.430175
2	GO:0071106	BP	adenosine 3',5'-bisphosphate transmembrane transport	2/5668	2/32282	0.0308231	0.430175
2	GO:0051182	BP	coenzyme transport	2/5668	2/32282	0.0308231	0.430175
2	GO:0030705	BP	cytoskeleton-dependent intracellular transport	2/5668	2/32282	0.0308231	0.430175
2	GO:0015859	BP	intracellular nucleoside transport	2/5668	2/32282	0.0308231	0.430175
2	GO:0043447	BP	alkane biosynthetic process	2/5668	2/32282	0.0308231	0.430175
2	GO:0043446	BP	cellular alkane metabolic process	2/5668	2/32282	0.0308231	0.430175
2	GO:0050826	BP	response to freezing	2/5668	2/32282	0.0308231	0.430175
2	GO:0015880	BP	coenzyme A transport	2/5668	2/32282	0.0308231	0.430175
2	GO:0035349	BP	coenzyme A transmembrane transport	2/5668	2/32282	0.0308231	0.430175
2	GO:1902025	BP	nitrate import	2/5668	2/32282	0.0308231	0.430175
2	GO:1990559	BP	mitochondrial coenzyme A transmembrane transport	2/5668	2/32282	0.0308231	0.430175
484	GO:0010468	BP	regulation of gene expression	484/5668	2530/32282	0.0315394	0.437544
31	GO:0010383	BP	cell wall polysaccharide metabolic process	31/5668	123/32282	0.0319138	0.441204
23	GO:0007049	BP	cell cycle	23/5668	86/32282	0.0323048	0.44577
6	GO:0019757	BP	glycosinolate metabolic process	6/5668	15/32282	0.0346146	0.466191
6	GO:0019760	BP	glucosinolate metabolic process	6/5668	15/32282	0.0346146	0.466191
6	GO:0016143	BP	S-glycoside metabolic process	6/5668	15/32282	0.0346146	0.466191
9	GO:0043062	BP	extracellular structure organization	9/5668	26/32282	0.0346738	0.466191
9	GO:0030198	BP	extracellular matrix organization	9/5668	26/32282	0.0346738	0.466191
545	GO:0031323	BP	regulation of cellular metabolic process	545/5668	2868/32282	0.0349922	0.468755
16	GO:0022603	BP	regulation of anatomical structure morphogenesis	16/5668	56/32282	0.0353429	0.472591
4	GO:0071248	BP	cellular response to metal ion	4/5668	8/32282	0.0365398	0.476134
4	GO:0044818	BP	mitotic G2/M transition checkpoint	4/5668	8/32282	0.0365398	0.476134
4	GO:0006828	BP	manganese ion transport	4/5668	8/32282	0.0365398	0.476134
4	GO:0010972	BP	negative regulation of G2/M transition of mitotic cell cycle	4/5668	8/32282	0.0365398	0.476134
4	GO:1900426	BP	positive regulation of defense response to bacterium	4/5668	8/32282	0.0365398	0.476134
4	GO:0000278	BP	mitotic cell cycle	4/5668	8/32282	0.0365398	0.476134
4	GO:0071421	BP	manganese ion transmembrane transport	4/5668	8/32282	0.0365398	0.476134
4	GO:0000963	BP	mitochondrial RNA processing	4/5668	8/32282	0.0365398	0.476134
4	GO:0006266	BP	DNA ligation	4/5668	8/32282	0.0365398	0.476134
4	GO:1902750	BP	negative regulation of cell cycle G2/M phase transition	4/5668	8/32282	0.0365398	0.476134
74	GO:0006470	BP	protein dephosphorylation	74/5668	337/32282	0.0366945	0.476134
57	GO:0072330	BP	monocarboxylic acid biosynthetic process	57/5668	251/32282	0.0369471	0.477516
563	GO:0019222	BP	regulation of metabolic process	563/5668	2972/32282	0.0380358	0.488031
11	GO:0042044	BP	fluid transport	11/5668	34/32282	0.0382261	0.488031
11	GO:0006833	BP	water transport	11/5668	34/32282	0.0382261	0.488031
150	GO:0006812	BP	cation transport	150/5668	733/32282	0.0391063	0.495166
17	GO:0007015	BP	actin filament organization	17/5668	60/32282	0.0395133	0.497432
36	GO:0010035	BP	response to inorganic substance	36/5668	149/32282	0.0398135	0.497432
3	GO:0080144	BP	amino acid homeostasis	3/5668	5/32282	0.0408597	0.497432
3	GO:0009556	BP	microsporogenesis	3/5668	5/32282	0.0408597	0.497432
3	GO:0052315	BP	phytoalexin biosynthetic process	3/5668	5/32282	0.0408597	0.497432
3	GO:0000070	BP	mitotic sister chromatid segregation	3/5668	5/32282	0.0408597	0.497432
3	GO:0000076	BP	DNA replication checkpoint	3/5668	5/32282	0.0408597	0.497432
3	GO:0009700	BP	indole phytoalexin biosynthetic process	3/5668	5/32282	0.0408597	0.497432
3	GO:0000819	BP	sister chromatid segregation	3/5668	5/32282	0.0408597	0.497432
3	GO:0046247	BP	terpene catabolic process	3/5668	5/32282	0.0408597	0.497432
3	GO:0046217	BP	indole phytoalexin metabolic process	3/5668	5/32282	0.0408597	0.497432
3	GO:0016121	BP	carotene catabolic process	3/5668	5/32282	0.0408597	0.497432
3	GO:0032973	BP	amino acid export	3/5668	5/32282	0.0408597	0.497432
3	GO:0006542	BP	glutamine biosynthetic process	3/5668	5/32282	0.0408597	0.497432
3	GO:0034059	BP	response to anoxia	3/5668	5/32282	0.0408597	0.497432
51	GO:1901700	BP	response to oxygen-containing compound	51/5668	222/32282	0.0411959	0.500694
109	GO:0016311	BP	dephosphorylation	109/5668	520/32282	0.0419829	0.509416
8	GO:0009809	BP	lignin biosynthetic process	8/5668	22/32282	0.0422754	0.512118
11	GO:0034754	BP	cellular hormone metabolic process	11/5668	35/32282	0.0426561	0.515879
367	GO:0034654	BP	nucleobase-containing compound biosynthetic process	367/5668	1903/32282	0.0434838	0.523302
22	GO:0090066	BP	regulation of anatomical structure size	22/5668	84/32282	0.0438931	0.526502
22	GO:0032535	BP	regulation of cellular component size	22/5668	84/32282	0.0438931	0.526502
5	GO:0080050	BP	regulation of seed development	5/5668	12/32282	0.0444545	0.531858
13	GO:1901990	BP	regulation of mitotic cell cycle phase transition	13/5668	44/32282	0.0459682	0.542528
13	GO:1901987	BP	regulation of cell cycle phase transition	13/5668	44/32282	0.0459682	0.542528
13	GO:0070592	BP	cell wall polysaccharide biosynthetic process	13/5668	44/32282	0.0459682	0.542528
1765	GO:0016021	CC	integral component of membrane	1765/5668	8815/32282	9.93973e-10	1.67549e-07
1792	GO:0031224	CC	intrinsic component of membrane	1792/5668	8900/32282	1.00739e-09	1.67549e-07
1854	GO:0044425	CC	membrane part	1854/5668	9384/32282	1.00931e-09	1.67549e-07
1800	GO:0016020	CC	membrane	1800/5668	8922/32282	1.03586e-09	1.67549e-07
262	GO:0005886	CC	plasma membrane	262/5668	1098/32282	7.3637e-08	8.19044e-06
110	GO:0005794	CC	Golgi apparatus	110/5668	427/32282	2.14329e-05	0.00155781
106	GO:0044431	CC	Golgi apparatus part	106/5668	411/32282	2.69444e-05	0.00187385
114	GO:0031226	CC	intrinsic component of plasma membrane	114/5668	463/32282	0.000127865	0.00712355
66	GO:0000139	CC	Golgi membrane	66/5668	244/32282	0.000253058	0.0137607
687	GO:0005634	CC	nucleus	687/5668	3490/32282	0.000580467	0.0274917
9	GO:0042575	CC	DNA polymerase complex	9/5668	17/32282	0.0009806	0.0416103
192	GO:0098588	CC	bounding membrane of organelle	192/5668	879/32282	0.00101589	0.04286
123	GO:0044459	CC	plasma membrane part	123/5668	537/32282	0.0016131	0.0579166
47	GO:0031225	CC	anchored component of membrane	47/5668	172/32282	0.00168795	0.0587262
65	GO:0009506	CC	plasmodesma	65/5668	263/32282	0.00328214	0.0937518
65	GO:0030054	CC	cell junction	65/5668	263/32282	0.00328214	0.0937518
65	GO:0005911	CC	cell-cell junction	65/5668	263/32282	0.00328214	0.0937518
43	GO:0046658	CC	anchored component of plasma membrane	43/5668	161/32282	0.00348809	0.0988652
71	GO:0005887	CC	integral component of plasma membrane	71/5668	302/32282	0.00777147	0.178282
8	GO:0000784	CC	nuclear chromosome, telomeric region	8/5668	20/32282	0.0152883	0.290003
6	GO:0030286	CC	dynein complex	6/5668	13/32282	0.0162644	0.300748
4	GO:0009360	CC	DNA polymerase III complex	4/5668	7/32282	0.0211808	0.350989
4	GO:0008622	CC	epsilon DNA polymerase complex	4/5668	7/32282	0.0211808	0.350989
4	GO:0032578	CC	aleurone grain membrane	4/5668	7/32282	0.0211808	0.350989
96	GO:0005773	CC	vacuole	96/5668	440/32282	0.0229012	0.366225
29	GO:0005856	CC	cytoskeleton	29/5668	111/32282	0.0236834	0.371496
35	GO:0005802	CC	trans-Golgi network	35/5668	139/32282	0.0246949	0.379321
227	GO:0031090	CC	organelle membrane	227/5668	1135/32282	0.0289513	0.42677
20	GO:0012506	CC	vesicle membrane	20/5668	72/32282	0.0290975	0.428066
2	GO:0032588	CC	trans-Golgi network membrane	2/5668	2/32282	0.0308231	0.430175
11	GO:0070469	CC	respiratory chain	11/5668	34/32282	0.0382261	0.488031
91	GO:0098805	CC	whole membrane	91/5668	424/32282	0.0394883	0.497432
3	GO:0005956	CC	protein kinase CK2 complex	3/5668	5/32282	0.0408597	0.497432
1294	GO:0016740	MF	transferase activity	1294/5668	6224/32282	8.17119e-10	1.62121e-07
290	GO:0004674	MF	protein serine/threonine kinase activity	290/5668	1179/32282	1.0125e-09	1.67549e-07
472	GO:0016773	MF	phosphotransferase activity, alcohol group as acceptor	472/5668	2081/32282	1.13223e-09	1.7316e-07
568	GO:0016301	MF	kinase activity	568/5668	2582/32282	2.39565e-09	3.58908e-07
424	GO:0004672	MF	protein kinase activity	424/5668	1856/32282	2.63304e-09	3.86583e-07
624	GO:0016772	MF	transferase activity, transferring phosphorus-containing groups	624/5668	2958/32282	1.97484e-07	2.01352e-05
17	GO:0047262	MF	polygalacturonate 4-alpha-galacturonosyltransferase activity	17/5668	35/32282	2.50762e-05	0.00180475
597	GO:0003677	MF	DNA binding	597/5668	2920/32282	2.54379e-05	0.00181301
230	GO:0016757	MF	transferase activity, transferring glycosyl groups	230/5668	1016/32282	2.70573e-05	0.00187385
71	GO:0008289	MF	lipid binding	71/5668	257/32282	6.76689e-05	0.00431963
147	GO:0016746	MF	transferase activity, transferring acyl groups	147/5668	618/32282	7.46783e-05	0.00472598
129	GO:0016747	MF	transferase activity, transferring acyl groups other than amino-acyl groups	129/5668	536/32282	0.000119889	0.00686438
12	GO:0004888	MF	transmembrane signaling receptor activity	12/5668	25/32282	0.000454039	0.0225209
46	GO:0022838	MF	substrate-specific channel activity	46/5668	164/32282	0.000893641	0.0385895
21	GO:0008375	MF	acetylglucosaminyltransferase activity	21/5668	60/32282	0.00103406	0.0433774
13	GO:0099600	MF	transmembrane receptor activity	13/5668	31/32282	0.00129822	0.0512379
13	GO:0016682	MF	oxidoreductase activity, acting on diphenols and related substances as donors, oxygen as acceptor	13/5668	31/32282	0.00129822	0.0512379
945	GO:0005515	MF	protein binding	945/5668	4933/32282	0.00151365	0.0566925
9	GO:0004970	MF	ionotropic glutamate receptor activity	9/5668	18/32282	0.00165679	0.0579166
9	GO:0030594	MF	neurotransmitter receptor activity	9/5668	18/32282	0.00165679	0.0579166
9	GO:0005230	MF	extracellular ligand-gated ion channel activity	9/5668	18/32282	0.00165679	0.0579166
9	GO:0022835	MF	transmitter-gated channel activity	9/5668	18/32282	0.00165679	0.0579166
9	GO:0008066	MF	glutamate receptor activity	9/5668	18/32282	0.00165679	0.0579166
9	GO:0022824	MF	transmitter-gated ion channel activity	9/5668	18/32282	0.00165679	0.0579166
1629	GO:0043167	MF	ion binding	1629/5668	8733/32282	0.00175518	0.0603479
8	GO:0004396	MF	hexokinase activity	8/5668	15/32282	0.00178388	0.0603479
8	GO:0008865	MF	fructokinase activity	8/5668	15/32282	0.00178388	0.0603479
8	GO:0072341	MF	modified amino acid binding	8/5668	15/32282	0.00178388	0.0603479
61	GO:0032403	MF	protein complex binding	61/5668	240/32282	0.00208722	0.0687097
36	GO:0005543	MF	phospholipid binding	36/5668	126/32282	0.00211108	0.0691851
5	GO:0051184	MF	cofactor transporter activity	5/5668	7/32282	0.0025527	0.0803082
4645	GO:0003674	MF	molecular_function	4645/5668	25993/32282	0.00260809	0.0810388
9	GO:0052716	MF	hydroquinone:oxygen oxidoreductase activity	9/5668	19/32282	0.00266045	0.0810388
35	GO:0005216	MF	ion channel activity	35/5668	123/32282	0.00274693	0.0833272
33	GO:0022836	MF	gated channel activity	33/5668	115/32282	0.00297859	0.0885256
20	GO:0008378	MF	galactosyltransferase activity	20/5668	60/32282	0.00320256	0.092925
140	GO:0043565	MF	sequence-specific DNA binding	140/5668	635/32282	0.00370337	0.101822
303	GO:0022857	MF	transmembrane transporter activity	303/5668	1485/32282	0.00373436	0.101911
4	GO:0001671	MF	ATPase activator activity	4/5668	5/32282	0.00408108	0.108548
4	GO:0004351	MF	glutamate decarboxylase activity	4/5668	5/32282	0.00408108	0.108548
48	GO:0008017	MF	microtubule binding	48/5668	185/32282	0.00468518	0.121964
76	GO:0008092	MF	cytoskeletal protein binding	76/5668	319/32282	0.00480113	0.124481
59	GO:0004722	MF	protein serine/threonine phosphatase activity	59/5668	239/32282	0.00481579	0.124481
10	GO:0022834	MF	ligand-gated channel activity	10/5668	24/32282	0.0049169	0.125509
10	GO:0015276	MF	ligand-gated ion channel activity	10/5668	24/32282	0.0049169	0.125509
5	GO:0016984	MF	ribulose-bisphosphate carboxylase activity	5/5668	8/32282	0.00582178	0.143415
12	GO:0005544	MF	calcium-dependent phospholipid binding	12/5668	31/32282	0.00688557	0.162359
2679	GO:0003824	MF	catalytic activity	2679/5668	14736/32282	0.00720308	0.167335
24	GO:0004713	MF	protein tyrosine kinase activity	24/5668	81/32282	0.00772212	0.177706
49	GO:0015267	MF	channel activity	49/5668	196/32282	0.00817467	0.18579
49	GO:0022803	MF	passive transmembrane transporter activity	49/5668	196/32282	0.00817467	0.18579
109	GO:0004553	MF	hydrolase activity, hydrolyzing O-glycosyl compounds	109/5668	491/32282	0.00841891	0.190164
344	GO:0005215	MF	transporter activity	344/5668	1730/32282	0.0102545	0.217779
4	GO:0050278	MF	sedoheptulose-bisphosphatase activity	4/5668	6/32282	0.0105362	0.222259
5	GO:0003994	MF	aconitate hydratase activity	5/5668	9/32282	0.0112127	0.231866
5	GO:0005384	MF	manganese ion transmembrane transporter activity	5/5668	9/32282	0.0112127	0.231866
56	GO:0004871	MF	signal transducer activity	56/5668	232/32282	0.0116954	0.239153
63	GO:0046873	MF	metal ion transmembrane transporter activity	63/5668	268/32282	0.0123364	0.249416
123	GO:0042578	MF	phosphoric ester hydrolase activity	123/5668	570/32282	0.0124012	0.249416
33	GO:0008374	MF	O-acyltransferase activity	33/5668	125/32282	0.0129185	0.255619
20	GO:0046915	MF	transition metal ion transmembrane transporter activity	20/5668	66/32282	0.0137467	0.267678
29	GO:0016298	MF	lipase activity	29/5668	108/32282	0.0154718	0.292728
11	GO:0015020	MF	glucuronosyltransferase activity	11/5668	31/32282	0.0155719	0.293102
20	GO:0016413	MF	O-acetyltransferase activity	20/5668	68/32282	0.0156113	0.293102
38	GO:0015144	MF	carbohydrate transmembrane transporter activity	38/5668	152/32282	0.0186623	0.332555
3	GO:0004357	MF	glutamate-cysteine ligase activity	3/5668	4/32282	0.0187925	0.332555
3	GO:0016929	MF	SUMO-specific protease activity	3/5668	4/32282	0.0187925	0.332555
3	GO:0046539	MF	histamine N-methyltransferase activity	3/5668	4/32282	0.0187925	0.332555
120	GO:0016798	MF	hydrolase activity, acting on glycosyl bonds	120/5668	562/32282	0.0187999	0.332555
5	GO:0008574	MF	ATP-dependent microtubule motor activity, plus-end-directed	5/5668	10/32282	0.0192137	0.332659
5	GO:0019905	MF	syntaxin binding	5/5668	10/32282	0.0192137	0.332659
5	GO:1990939	MF	ATP-dependent microtubule motor activity	5/5668	10/32282	0.0192137	0.332659
3096	GO:0005488	MF	binding	3096/5668	17179/32282	0.0197606	0.340522
13	GO:0019707	MF	protein-cysteine S-acyltransferase activity	13/5668	40/32282	0.0202678	0.345004
13	GO:0019706	MF	protein-cysteine S-palmitoyltransferase activity	13/5668	40/32282	0.0202678	0.345004
39	GO:0003774	MF	motor activity	39/5668	157/32282	0.0203406	0.345004
17	GO:0016409	MF	palmitoyltransferase activity	17/5668	56/32282	0.0203497	0.345004
19	GO:0004620	MF	phospholipase activity	19/5668	66/32282	0.0224599	0.363969
211	GO:0022891	MF	substrate-specific transmembrane transporter activity	211/5668	1041/32282	0.0226693	0.366225
91	GO:0030246	MF	carbohydrate binding	91/5668	416/32282	0.0230393	0.36688
32	GO:0003779	MF	actin binding	32/5668	125/32282	0.0244321	0.379188
38	GO:1901476	MF	carbohydrate transporter activity	38/5668	153/32282	0.02459	0.379321
20	GO:0004702	MF	receptor signaling protein serine/threonine kinase activity	20/5668	71/32282	0.0272888	0.406342
97	GO:0008194	MF	UDP-glycosyltransferase activity	97/5668	450/32282	0.0287776	0.425062
5	GO:0004143	MF	diacylglycerol kinase activity	5/5668	11/32282	0.0302086	0.430175
2	GO:0015228	MF	coenzyme A transmembrane transporter activity	2/5668	2/32282	0.0308231	0.430175
2	GO:0004506	MF	squalene monooxygenase activity	2/5668	2/32282	0.0308231	0.430175
2	GO:0004353	MF	glutamate dehydrogenase [NAD(P)+] activity	2/5668	2/32282	0.0308231	0.430175
2	GO:0071077	MF	adenosine 3',5'-bisphosphate transmembrane transporter activity	2/5668	2/32282	0.0308231	0.430175
2	GO:0051185	MF	coenzyme transporter activity	2/5668	2/32282	0.0308231	0.430175
2	GO:0017046	MF	peptide hormone binding	2/5668	2/32282	0.0308231	0.430175
105	GO:0016791	MF	phosphatase activity	105/5668	493/32282	0.0315894	0.437544
175	GO:0015075	MF	ion transmembrane transporter activity	175/5668	859/32282	0.0325311	0.448051
21	GO:0035091	MF	phosphatidylinositol binding	21/5668	76/32282	0.0328524	0.451628
48	GO:0015631	MF	tubulin binding	48/5668	206/32282	0.0343264	0.466191
6	GO:0004564	MF	beta-fructofuranosidase activity	6/5668	15/32282	0.0346146	0.466191
6	GO:0090599	MF	alpha-glucosidase activity	6/5668	15/32282	0.0346146	0.466191
6	GO:0004575	MF	sucrose alpha-glucosidase activity	6/5668	15/32282	0.0346146	0.466191
9	GO:0016872	MF	intramolecular lyase activity	9/5668	26/32282	0.0346738	0.466191
15	GO:0016679	MF	oxidoreductase activity, acting on diphenols and related substances as donors	15/5668	50/32282	0.0379819	0.488031
3	GO:0004467	MF	long-chain fatty acid-CoA ligase activity	3/5668	5/32282	0.0408597	0.497432
3	GO:0016207	MF	4-coumarate-CoA ligase activity	3/5668	5/32282	0.0408597	0.497432
3	GO:0009916	MF	alternative oxidase activity	3/5668	5/32282	0.0408597	0.497432
3	GO:0019199	MF	transmembrane receptor protein kinase activity	3/5668	5/32282	0.0408597	0.497432
137	GO:0016758	MF	transferase activity, transferring hexosyl groups	137/5668	666/32282	0.0445624	0.531858
74	GO:0004721	MF	phosphoprotein phosphatase activity	74/5668	340/32282	0.0446294	0.531858
41	GO:0016407	MF	acetyltransferase activity	41/5668	174/32282	0.0450113	0.53554
32	GO:0003777	MF	microtubule motor activity	32/5668	131/32282	0.0493964	0.575585
