# Supplementary material for: Maize leaves drought-responsive genes revealed by comparative transcriptome of two cultivars during the filling stage
Source: PLoS One. 2019 Oct 30;14(10):e0223786. doi: 10.1371/journal.pone.0223786 (PMC6821100; doi:10.1371/journal.pone.0223786)
Supplement: S4 Table — (XLSX) [file pone.0223786.s004.xlsx]

## Sheet: Sheet1
Frequency of transcription factor expression in tolerant cultivar ND476's unique area
TF_ID	Counts
GRMZM2G068476_P01	44
GRMZM2G053298_P01	18
GRMZM2G003509_P01	15
GRMZM2G072582_P02	8
GRMZM2G061101_P01	6
GRMZM2G064541_P01	6
GRMZM2G474656_P01	6
GRMZM2G047626_P01	5
GRMZM2G100176_P01	5
GRMZM2G126170_P03	5
GRMZM2G018876_P01	4
GRMZM2G024054_P01	4
GRMZM2G029850_P02	4
GRMZM2G041991_P01	4
GRMZM2G063203_P02	4
GRMZM2G063203_P03	4
GRMZM2G116646_P02	4
GRMZM2G005207_P01	3
GRMZM2G018721_P01	3
GRMZM2G035370_P04	3
GRMZM2G035944_P01	3
GRMZM2G059939_P02	3
GRMZM2G061101_P02	3
GRMZM2G072582_P03	3
GRMZM2G080054_P01	3
GRMZM2G126808_P03	3
GRMZM2G181605_P01	3
GRMZM2G332294_P01	3
AC206165.3_FGP007	2
AC206951.3_FGP017	2
GRMZM2G015080_P01	2
GRMZM2G034876_P01	2
GRMZM2G034876_P02	2
GRMZM2G061487_P01	2
GRMZM2G071907_P01	2
GRMZM2G080054_P02	2
GRMZM2G082709_P01	2
GRMZM2G116646_P05	2
GRMZM2G125653_P01	2
GRMZM2G139372_P03	2
GRMZM2G148022_P02	2
GRMZM2G394941_P01	2
GRMZM2G430849_P01	2
GRMZM2G456452_P01	2
AC199782.5_FGP003	1
AC212823.4_FGP003	1
AC233865.1_FGP003	1
GRMZM2G022499_P01	1
GRMZM2G024054_P02	1
GRMZM2G039112_P01	1
GRMZM2G044902_P01	1
GRMZM2G044902_P02	1
GRMZM2G044902_P03	1
GRMZM2G049229_P01	1
GRMZM2G051955_P01	1
GRMZM2G062244_P01	1
GRMZM2G063522_P01	1
GRMZM2G065374_P01	1
GRMZM2G066158_P01	1
GRMZM2G068604_P01	1
GRMZM2G074645_P01	1
GRMZM2G081892_P02	1
GRMZM2G084583_P01	1
GRMZM2G096358_P01	1
GRMZM2G104204_P01	1
GRMZM2G107276_P01	1
GRMZM2G113742_P01	1
GRMZM2G117164_P01	1
GRMZM2G123308_P02	1
GRMZM2G139372_P06	1
GRMZM2G139372_P07	1
GRMZM2G148333_P01	1
GRMZM2G157927_P02	1
GRMZM2G158328_P01	1
GRMZM2G160902_P01	1
GRMZM2G162749_P01	1
GRMZM2G177110_P01	1
GRMZM2G358796_P01	1
GRMZM2G396527_P01	1
GRMZM2G400489_P02	1
GRMZM2G421033_P01	1
GRMZM2G438202_P01	1
GRMZM2G441031_P01	1
GRMZM2G477415_P01	1
GRMZM5G832473_P01	1
GRMZM5G849600_P01	1
None	1
Sobic.001G296300.1.p	1
Sof003701	1

## Sheet: Sheet2
	transcription factor expression in Tolerant Cultivar ND476's Unique Area
Transcript_id	Gene_id	Gene_name	Gene_description	Family	DNA domain	domain description	E-value	Score	TF_ID	hit_pident	hit_evalue	Regulate	GO_id	GO_term
MSTRG.10378.1	Zm00001d001936	G2-like-transcription factor 16	Myb family transcription factor PHL5	MYB_related	PF00249	Myb-like DNA-binding domain	3.3e-08	33.4	GRMZM2G035370_P04	100	5.5e-242	down	GO:0006355;GO:0006351;GO:0005634;GO:0003677	BP:regulation of transcription, DNA-templated;BP:transcription, DNA-templated;CC:nucleus;MF:DNA binding;
MSTRG.11574.1	Zm00001d003195	double B-box zinc finger protein1	Salt tolerance-like protein	DBB	PF00643	B-box zinc finger	6.4e-13	48.5	GRMZM2G018876_P01	100	9.1e-147	down	GO:0006355;GO:0009640;GO:0005634;GO:0005622;GO:0008270;GO:0000989;GO:0003677	BP:regulation of transcription, DNA-templated;BP:photomorphogenesis;CC:nucleus;CC:intracellular;MF:zinc ion binding;MF:transcription factor activity, transcription factor binding;MF:DNA binding;
MSTRG.10378.3	Zm00001d001936	G2-like-transcription factor 16	Myb family transcription factor PHL5	MYB_related	PF00249	Myb-like DNA-binding domain	3.3e-08	33.4	GRMZM2G035370_P04	100	5.5e-242	down	GO:0006355;GO:0006351;GO:0005634;GO:0003677	BP:regulation of transcription, DNA-templated;BP:transcription, DNA-templated;CC:nucleus;MF:DNA binding;
MSTRG.10837.1	Zm00001d002405	WRKY-transcription factor 50	Probable WRKY transcription factor 11	WRKY	PF03106	WRKY DNA -binding domain	1.9e-06	28	GRMZM2G071907_P01	100	2.4e-123	down	GO:0006355;GO:0006351;GO:0005634;GO:0043565;GO:0003700;GO:0003677	BP:regulation of transcription, DNA-templated;BP:transcription, DNA-templated;CC:nucleus;MF:sequence-specific DNA binding;MF:transcription factor activity, sequence-specific DNA binding;MF:DNA binding;
MSTRG.11574.1	Zm00001d003195	double B-box zinc finger protein1	Salt tolerance-like protein	C2C2	PF00643	B-box zinc finger	6.4e-13	48.5	GRMZM2G018876_P01	100	9.1e-147	down	GO:0006355;GO:0009640;GO:0005634;GO:0005622;GO:0008270;GO:0000989;GO:0003677	BP:regulation of transcription, DNA-templated;BP:photomorphogenesis;CC:nucleus;CC:intracellular;MF:zinc ion binding;MF:transcription factor activity, transcription factor binding;MF:DNA binding;
MSTRG.13399.1	Zm00001d005029	GRAS-transcription factor 37	Protein SCARECROW	GRAS	PF03514	GRAS domain family	1.1e-72	245	GRMZM2G015080_P01	100	8.4e-299	down	GO:0048366;GO:0008356;GO:0006355;GO:0006351;GO:0090610;GO:0009956;GO:0051457;GO:0007275;GO:0009630;GO:0009536;GO:0005634;GO:0043565;GO:0003700	BP:leaf development;BP:asymmetric cell division;BP:regulation of transcription, DNA-templated;BP:transcription, DNA-templated;BP:bundle sheath cell fate specification;BP:radial pattern formation;BP:maintenance of protein location in nucleus;BP:multicellular organism development;BP:gravitropism;CC:plastid;CC:nucleus;MF:sequence-specific DNA binding;MF:transcription factor activity, sequence-specif…
MSTRG.16955.1	Zm00001d040318	NAC-transcription factor 66	NAC domain-containing protein 89	NAC	PF02365	No apical meristem (NAM) protein	5.1e-24	84.8	GRMZM2G064541_P01	100	2.3e-304	down	GO:0006355;GO:0006351;GO:0016021;GO:0005634;GO:0003677	BP:regulation of transcription, DNA-templated;BP:transcription, DNA-templated;CC:integral component of membrane;CC:nucleus;MF:DNA binding;
MSTRG.17850.1	Zm00001d041277	C2C2-YABBY-transcription factor 5	Putative axial regulator YABBY 2	C2C2	PF04690	YABBY protein	1.3e-28	100.4	GRMZM2G116646_P02	100	1.1e-43	down	GO:0007275	BP:multicellular organism development;
MSTRG.16955.4	Zm00001d040318	NAC-transcription factor 66	NAC domain-containing protein 89	NAC	PF02365	No apical meristem (NAM) protein	2.5e-24	85.8	GRMZM2G064541_P01	98.8	4.7e-131	down	GO:0006355;GO:0006351;GO:0016021;GO:0005634;GO:0003677	BP:regulation of transcription, DNA-templated;BP:transcription, DNA-templated;CC:integral component of membrane;CC:nucleus;MF:DNA binding;
MSTRG.17850.6	Zm00001d041277	C2C2-YABBY-transcription factor 5	Putative axial regulator YABBY 2	C2C2	PF04690	YABBY protein	3.5e-62	209.6	GRMZM2G116646_P02	100	1.7e-93	down	GO:0007275	BP:multicellular organism development;
MSTRG.16955.5	Zm00001d040318	NAC-transcription factor 66	NAC domain-containing protein 89	NAC	PF02365	No apical meristem (NAM) protein	6.6e-25	87.6	GRMZM2G064541_P01	100	7e-88	down	GO:0006355;GO:0006351;GO:0016021;GO:0005634;GO:0003677	BP:regulation of transcription, DNA-templated;BP:transcription, DNA-templated;CC:integral component of membrane;CC:nucleus;MF:DNA binding;
MSTRG.18093.4	Zm00001d041576	MYB-transcription factor 6	Transcription factor MYB48	MYB	PF00249	Myb-like DNA-binding domain	2.8e-14	52.8	GRMZM2G047626_P01	100	1.6e-108	up	GO:0003677	MF:DNA binding;
MSTRG.20061.1	Zm00001d043705	p15 (PC4 Sub1)-transcription factor 1	RNA polymerase II transcriptional coactivator KELP	GRF	PF08879	WRC	4.2e-13	48.7	None	-1	-1	up	------	------
MSTRG.25287.2	Zm00001d053311		SAUR-like auxin-responsive protein family	bHLH	PF00010	Helix-loop-helix DNA-binding domain	2.5e-14	52.8	GRMZM2G065374_P01	87.1	1.3e-54	down	GO:0009733	BP:response to auxin;
MSTRG.23469.4	Zm00001d051316	Trihelix-transcription factor 16	Putative homeodomain-like transcription factor superfamily protein isoform 1%3B Putative homeodomain-like transcription factor superfamily protein isoform 2	MYB_related	PF00249	Myb-like DNA-binding domain	9.4e-09	35.2	GRMZM2G063203_P03	100	0	down	GO:0003677	MF:DNA binding;
MSTRG.23469.5	Zm00001d051316	Trihelix-transcription factor 16	Putative homeodomain-like transcription factor superfamily protein isoform 1%3B Putative homeodomain-like transcription factor superfamily protein isoform 2	MYB_related	PF00249	Myb-like DNA-binding domain	9.4e-09	35.2	GRMZM2G063203_P03	100	0	down	GO:0003677	MF:DNA binding;
MSTRG.26951.4	Zm00001d013827	MYB-related-transcription factor 99	TRF-like 5	MYB_related	PF00249	Myb-like DNA-binding domain	3.7e-07	30.1	GRMZM2G024054_P02	100	6.4e-182	down	GO:0005634;GO:0003677	CC:nucleus;MF:DNA binding;
MSTRG.30797.1	Zm00001d017939	2C2-CO-like-transcription factor 12	Zinc finger protein CONSTANS-LIKE 7	CO-like	PF00643	B-box zinc finger	8.9e-07	28.8	GRMZM2G041991_P01	100	3.4e-283	down	GO:0005634;GO:0005622;GO:0008270;GO:0005515	CC:nucleus;CC:intracellular;MF:zinc ion binding;MF:protein binding;
MSTRG.30525.1	Zm00001d017642	MYB-related-transcription factor 52	Protein REVEILLE 1	MYB_related	PF00249	Myb-like DNA-binding domain	6e-15	55	GRMZM2G029850_P02	100	1.5e-47	up	GO:0006355;GO:0006351;GO:0005634;GO:0003677	BP:regulation of transcription, DNA-templated;BP:transcription, DNA-templated;CC:nucleus;MF:DNA binding;
MSTRG.30613.1	Zm00001d017742	GRF-transcription factor 6	Growth-regulating factor 6	GRF	PF08879	WRC	2.7e-21	74.9	GRMZM2G034876_P01	100	2e-234	up	------	------
MSTRG.30758.4	Zm00001d017896		Uclacyanin-2	C2C2	PF02701	Dof domain, zinc finger	2.4e-34	117.1	GRMZM2G394941_P01	100	2.6e-61	down	------	------
MSTRG.30525.4	Zm00001d017642	MYB-related-transcription factor 52	Protein REVEILLE 1	MYB_related	PF00249	Myb-like DNA-binding domain	6e-15	55	GRMZM2G029850_P02	99.5	6.5e-120	up	GO:0006355;GO:0006351;GO:0005634;GO:0003677	BP:regulation of transcription, DNA-templated;BP:transcription, DNA-templated;CC:nucleus;MF:DNA binding;
MSTRG.30613.1	Zm00001d017742	GRF-transcription factor 6	Growth-regulating factor 6	GRF	PF08880	QLQ	1.1e-15	56.9	GRMZM2G034876_P01	100	2e-234	up	------	------
MSTRG.30797.1	Zm00001d017939	2C2-CO-like-transcription factor 12	Zinc finger protein CONSTANS-LIKE 7	CO-like	PF06203	CCT motif	6e-18	64.5	GRMZM2G041991_P01	100	3.4e-283	down	GO:0005634;GO:0005622;GO:0008270;GO:0005515	CC:nucleus;CC:intracellular;MF:zinc ion binding;MF:protein binding;
MSTRG.34999.1	Zm00001d038811	Homeobox-transcription factor 47	Putative homeodomain-like transcription factor superfamily protein	HB	PF00046	Homeobox domain	5.4e-10	38.8	GRMZM2G474656_P01	95.7	0	up	GO:0046872;GO:0003677	MF:metal ion binding;MF:DNA binding;
MSTRG.35475.7	Zm00001d018667	MADS3	MADS3	MIKC	PF01486	K-box region	2.4e-26	91.6	GRMZM2G072582_P02	100	6e-81	up	GO:0006355;GO:0045944;GO:0006351;GO:0005634;GO:0003700;GO:0000977;GO:0003677;GO:0046983	BP:regulation of transcription, DNA-templated;BP:positive regulation of transcription from RNA polymerase II promoter;BP:transcription, DNA-templated;CC:nucleus;MF:transcription factor activity, sequence-specific DNA binding;MF:RNA polymerase II regulatory region sequence-specific DNA binding;MF:DNA binding;MF:protein dimerization activity;
MSTRG.35493.1	Zm00001d018698		Homeodomain-like superfamily protein	MYB_related	PF00249	Myb-like DNA-binding domain	4.1e-07	29.9	GRMZM2G100176_P01	100	7.1e-68	up	GO:0006355;GO:0006351;GO:0005634;GO:0003677	BP:regulation of transcription, DNA-templated;BP:transcription, DNA-templated;CC:nucleus;MF:DNA binding;
MSTRG.35493.2	Zm00001d018698		Homeodomain-like superfamily protein	MYB_related	PF00249	Myb-like DNA-binding domain	9.5e-07	28.7	GRMZM2G100176_P01	100	1.8e-162	up	GO:0006355;GO:0006351;GO:0005634;GO:0003677	BP:regulation of transcription, DNA-templated;BP:transcription, DNA-templated;CC:nucleus;MF:DNA binding;
MSTRG.34999.1	Zm00001d038811	Homeobox-transcription factor 47	Putative homeodomain-like transcription factor superfamily protein	HB-PHD	PF00628	PHD-finger	4.4e-13	48.8	GRMZM2G474656_P01	95.7	0	up	GO:0046872;GO:0003677	MF:metal ion binding;MF:DNA binding;
MSTRG.35475.5	Zm00001d018667	MADS3	MADS3	MIKC	PF01486	K-box region	3.7e-26	91	GRMZM2G072582_P02	100	7.3e-81	up	GO:0006355;GO:0045944;GO:0006351;GO:0005634;GO:0003700;GO:0000977;GO:0003677;GO:0046983	BP:regulation of transcription, DNA-templated;BP:positive regulation of transcription from RNA polymerase II promoter;BP:transcription, DNA-templated;CC:nucleus;MF:transcription factor activity, sequence-specific DNA binding;MF:RNA polymerase II regulatory region sequence-specific DNA binding;MF:DNA binding;MF:protein dimerization activity;
MSTRG.35465.1	Zm00001d018656	WRKY-transcription factor 85	Probable WRKY transcription factor 57	WRKY	PF03106	WRKY DNA -binding domain	2.8e-08	33.9	GRMZM2G018721_P01	100	1.3e-27	down	GO:0006355;GO:0006351;GO:0005634;GO:0043565;GO:0003700;GO:0003677	BP:regulation of transcription, DNA-templated;BP:transcription, DNA-templated;CC:nucleus;MF:sequence-specific DNA binding;MF:transcription factor activity, sequence-specific DNA binding;MF:DNA binding;
MSTRG.35493.3	Zm00001d018698		Homeodomain-like superfamily protein	MYB_related	PF00249	Myb-like DNA-binding domain	7.9e-07	29	GRMZM2G100176_P01	100	5.8e-138	up	GO:0006355;GO:0006351;GO:0005634;GO:0003677	BP:regulation of transcription, DNA-templated;BP:transcription, DNA-templated;CC:nucleus;MF:DNA binding;
MSTRG.37281.2	Zm00001d020492	WRKY-transcription factor 53	Probable WRKY transcription factor 40	WRKY	PF03106	WRKY DNA -binding domain	2.5e-25	88.5	GRMZM2G125653_P01	100	4.8e-117	up	GO:0006355;GO:0006351;GO:0005634;GO:0043565;GO:0003700;GO:0003677	BP:regulation of transcription, DNA-templated;BP:transcription, DNA-templated;CC:nucleus;MF:sequence-specific DNA binding;MF:transcription factor activity, sequence-specific DNA binding;MF:DNA binding;
MSTRG.35464.1	Zm00001d018656	WRKY-transcription factor 85	Probable WRKY transcription factor 57	WRKY	PF03106	WRKY DNA -binding domain	1.7e-26	92.2	GRMZM2G018721_P01	100	9.7e-133	down	GO:0006355;GO:0006351;GO:0005634;GO:0043565;GO:0003700;GO:0003677	BP:regulation of transcription, DNA-templated;BP:transcription, DNA-templated;CC:nucleus;MF:sequence-specific DNA binding;MF:transcription factor activity, sequence-specific DNA binding;MF:DNA binding;
MSTRG.34999.1	Zm00001d038811	Homeobox-transcription factor 47	Putative homeodomain-like transcription factor superfamily protein	HB-PHD	PF00046	Homeobox domain	5.4e-10	38.8	GRMZM2G474656_P01	95.7	0	up	GO:0046872;GO:0003677	MF:metal ion binding;MF:DNA binding;
MSTRG.3527.1	Zm00001d031061	Homeobox-transcription factor 119	Homeobox-leucine zipper protein ATHB-14	HB	PF00046	Homeobox domain	5.3e-12	45.2	GRMZM2G003509_P01	100	3.6e-36	down	GO:0005634;GO:0008289;GO:0003677	CC:nucleus;MF:lipid binding;MF:DNA binding;
MSTRG.36861.12	Zm00001d020046	Homeobox-transcription factor 55	Protein SAWADEE HOMEODOMAIN HOMOLOG 2	HB	PF00046	Homeobox domain	9.5e-06	25.2	GRMZM2G126170_P03	91.7	3.3e-115	down	GO:0005634;GO:0003682;GO:0005488;GO:0003677	CC:nucleus;MF:chromatin binding;MF:binding;MF:DNA binding;
MSTRG.3527.1	Zm00001d031061	Homeobox-transcription factor 119	Homeobox-leucine zipper protein ATHB-14	HD-ZIP	PF00046	Homeobox domain	5.3e-12	45.2	GRMZM2G003509_P01	100	3.6e-36	down	GO:0005634;GO:0008289;GO:0003677	CC:nucleus;MF:lipid binding;MF:DNA binding;
MSTRG.35475.5	Zm00001d018667	MADS3	MADS3	MIKC	PF00319	SRF-type transcription factor (DNA-binding and dimerisation domain)	1e-27	95.2	GRMZM2G072582_P02	100	7.3e-81	up	GO:0006355;GO:0045944;GO:0006351;GO:0005634;GO:0003700;GO:0000977;GO:0003677;GO:0046983	BP:regulation of transcription, DNA-templated;BP:positive regulation of transcription from RNA polymerase II promoter;BP:transcription, DNA-templated;CC:nucleus;MF:transcription factor activity, sequence-specific DNA binding;MF:RNA polymerase II regulatory region sequence-specific DNA binding;MF:DNA binding;MF:protein dimerization activity;
MSTRG.34928.1	Zm00001d038746	HSF-transcription factor 15	Heat stress transcription factor A-4a	HSF	PF00447	HSF-type DNA-binding	4.9e-20	71.8	AC206165.3_FGP007	100	3.6e-163	down	GO:0006355;GO:0005634;GO:0003700;GO:0043565;GO:0003677	BP:regulation of transcription, DNA-templated;CC:nucleus;MF:transcription factor activity, sequence-specific DNA binding;MF:sequence-specific DNA binding;MF:DNA binding;
MSTRG.35475.7	Zm00001d018667	MADS3	MADS3	MIKC	PF00319	SRF-type transcription factor (DNA-binding and dimerisation domain)	6.8e-28	95.8	GRMZM2G072582_P02	100	6e-81	up	GO:0006355;GO:0045944;GO:0006351;GO:0005634;GO:0003700;GO:0000977;GO:0003677;GO:0046983	BP:regulation of transcription, DNA-templated;BP:positive regulation of transcription from RNA polymerase II promoter;BP:transcription, DNA-templated;CC:nucleus;MF:transcription factor activity, sequence-specific DNA binding;MF:RNA polymerase II regulatory region sequence-specific DNA binding;MF:DNA binding;MF:protein dimerization activity;
MSTRG.3527.1	Zm00001d031061	Homeobox-transcription factor 119	Homeobox-leucine zipper protein ATHB-14	HD-ZIP	PF01852	START domain	1.5e-49	168.1	GRMZM2G003509_P01	100	3.6e-36	down	GO:0005634;GO:0008289;GO:0003677	CC:nucleus;MF:lipid binding;MF:DNA binding;
MSTRG.38135.13	Zm00001d021442	NLP-transcription factor 13	Protein NLP2	Nin-like	PF02042	RWP-RK domain	1e-25	89.3	GRMZM2G053298_P01	100	3.5e-148	down	------	------
MSTRG.39028.1	Zm00001d022424	NAC-transcription factor 122	NAC domain transcription factor	NAC	PF02365	No apical meristem (NAM) protein	1e-26	93.4	GRMZM2G430849_P01	100	5.9e-234	up	GO:0006355;GO:0006351;GO:0005634;GO:0003677	BP:regulation of transcription, DNA-templated;BP:transcription, DNA-templated;CC:nucleus;MF:DNA binding;
MSTRG.38645.1	Zm00001d021995		LOB domain-containing protein 38	LBD (AS2/LOB)	PF03195	Protein of unknown function DUF260	2.7e-10	40.4	GRMZM2G044902_P01	80.6	6.7e-23	down	------	------
MSTRG.39252.1	Zm00001d008198	MYB-related-transcription factor 2	Putative MYB DNA-binding domain superfamily protein	MYB_related	PF00249	Myb-like DNA-binding domain	9e-11	41.6	GRMZM2G400489_P02	100	2.6e-261	down	GO:0009733;GO:0009753;GO:0009723;GO:0006355;GO:0006351;GO:0046686;GO:0009651;GO:0009739;GO:0005634;GO:0008270;GO:0003676;GO:0003677;GO:0005488	BP:response to auxin;BP:response to jasmonic acid;BP:response to ethylene;BP:regulation of transcription, DNA-templated;BP:transcription, DNA-templated;BP:response to cadmium ion;BP:response to salt stress;BP:response to gibberellin;CC:nucleus;MF:zinc ion binding;MF:nucleic acid binding;MF:DNA binding;MF:binding;
MSTRG.39111.3	Zm00001d022517	NAC-transcription factor 2	NAC transcription factor	NAC	PF02365	No apical meristem (NAM) protein	2.7e-16	60.1	GRMZM2G181605_P01	100	2.1e-151	down	GO:0006355;GO:0006351;GO:0005634;GO:0003677	BP:regulation of transcription, DNA-templated;BP:transcription, DNA-templated;CC:nucleus;MF:DNA binding;
MSTRG.38644.1	Zm00001d021995		LOB domain-containing protein 38	LBD (AS2/LOB)	PF03195	Protein of unknown function DUF260	1.3e-18	67.1	Sof003701	98.6	1.6e-36	down	------	------
MSTRG.38644.2	Zm00001d021995		LOB domain-containing protein 38	LBD (AS2/LOB)	PF03195	Protein of unknown function DUF260	5.8e-12	45.7	GRMZM2G044902_P02	55	2.9e-50	down	------	------
MSTRG.39111.2	Zm00001d022517	NAC-transcription factor 2	NAC transcription factor	NAC	PF02365	No apical meristem (NAM) protein	1.7e-29	102.3	GRMZM2G181605_P01	100	1e-89	down	GO:0006355;GO:0006351;GO:0005634;GO:0003677	BP:regulation of transcription, DNA-templated;BP:transcription, DNA-templated;CC:nucleus;MF:DNA binding;
MSTRG.39551.1	Zm00001d008545		-	AP2/ERF	PF00847	AP2 domain	1.4e-08	34.7	GRMZM2G081892_P02	100	1.6e-183	up	GO:0016021;GO:0016020	CC:integral component of membrane;CC:membrane;
MSTRG.40973.1	Zm00001d010060	Homeobox-transcription factor 123	BEL1-like homeodomain protein 9	HB	PF00046	Homeobox domain	2.7e-08	33.4	GRMZM2G074645_P01	100	0	up	GO:0006355;GO:0005634;GO:0003677	BP:regulation of transcription, DNA-templated;CC:nucleus;MF:DNA binding;
MSTRG.41585.2	Zm00001d010730	TCP-transcription factor 7	Transcription factor TCP5	TCP	PF03634	TCP family transcription factor	8.4e-27	94.5	GRMZM2G035944_P01	100	1.5e-102	down	GO:0006355;GO:0006351;GO:0005634;GO:0003677	BP:regulation of transcription, DNA-templated;BP:transcription, DNA-templated;CC:nucleus;MF:DNA binding;
MSTRG.4079.3	Zm00001d031697	bZIP-transcription factor 62	Probable transcription factor PosF21	bZIP	PF00170	bZIP transcription factor	1e-07	31.8	GRMZM2G332294_P01	100	2.6e-203	up	GO:0006355;GO:0005634;GO:0003700;GO:0003677;GO:0043565	BP:regulation of transcription, DNA-templated;CC:nucleus;MF:transcription factor activity, sequence-specific DNA binding;MF:DNA binding;MF:sequence-specific DNA binding;
MSTRG.41585.1	Zm00001d010730	TCP-transcription factor 7	Transcription factor TCP5	TCP	PF03634	TCP family transcription factor	1.2e-26	94	GRMZM2G035944_P01	100	1.3e-156	down	GO:0006355;GO:0006351;GO:0005634;GO:0003677	BP:regulation of transcription, DNA-templated;BP:transcription, DNA-templated;CC:nucleus;MF:DNA binding;
MSTRG.4079.2	Zm00001d031697	bZIP-transcription factor 62	Probable transcription factor PosF21	bZIP	PF00170	bZIP transcription factor	8.5e-08	32.1	GRMZM2G332294_P01	100	2.6e-203	up	GO:0006355;GO:0005634;GO:0003700;GO:0003677;GO:0043565	BP:regulation of transcription, DNA-templated;CC:nucleus;MF:transcription factor activity, sequence-specific DNA binding;MF:DNA binding;MF:sequence-specific DNA binding;
MSTRG.43336.2	Zm00001d012725	TCP-transcription factor 29	Transcription factor TCP4	TCP	PF03634	TCP family transcription factor	1.8e-32	112.9	GRMZM2G148022_P02	100	3.2e-247	down	------	------
MSTRG.4606.1	Zm00001d032295	DRE-binding protein 1	DRE-binding protein 1	AP2/ERF	PF00847	AP2 domain	7.2e-15	54.9	GRMZM2G061487_P01	88.4	1.7e-126	down	GO:0006355;GO:0006351;GO:0005634;GO:0003700;GO:0003677	BP:regulation of transcription, DNA-templated;BP:transcription, DNA-templated;CC:nucleus;MF:transcription factor activity, sequence-specific DNA binding;MF:DNA binding;
MSTRG.4874.1	Zm00001d032578	C2C2-Dof-transcription factor 13	Dof zinc finger protein DOF1.6	C2C2	PF02701	Dof domain, zinc finger	3.3e-30	103.9	GRMZM2G456452_P01	100	1.6e-137	down	GO:0006355;GO:0005634;GO:0003677	BP:regulation of transcription, DNA-templated;CC:nucleus;MF:DNA binding;
MSTRG.5606.1	Zm00001d033404	Homeobox-transcription factor 110	Homeobox protein knotted-1-like 1	TALE	PF00046	Homeobox domain	1.5e-06	27.8	GRMZM2G061101_P01	100	1e-201	up	GO:0006355;GO:0005634;GO:0009536;GO:0003677;GO:0043565	BP:regulation of transcription, DNA-templated;CC:nucleus;CC:plastid;MF:DNA binding;MF:sequence-specific DNA binding;
MSTRG.5606.1	Zm00001d033404	Homeobox-transcription factor 110	Homeobox protein knotted-1-like 1	TALE	PF03789	ELK domain	9.7e-11	41.3	GRMZM2G061101_P01	100	1e-201	up	GO:0006355;GO:0005634;GO:0009536;GO:0003677;GO:0043565	BP:regulation of transcription, DNA-templated;CC:nucleus;CC:plastid;MF:DNA binding;MF:sequence-specific DNA binding;
MSTRG.45555.2	Zm00001d047050		NAC domain containing protein 71	NAC	PF02365	No apical meristem (NAM) protein	7.6e-16	58.6	GRMZM2G082709_P01	64.4	1.9e-68	up	GO:0006355;GO:0006351;GO:0005634;GO:0003677	BP:regulation of transcription, DNA-templated;BP:transcription, DNA-templated;CC:nucleus;MF:DNA binding;
MSTRG.5606.1	Zm00001d033404	Homeobox-transcription factor 110	Homeobox protein knotted-1-like 1	HB	PF00046	Homeobox domain	1.5e-06	27.8	GRMZM2G061101_P01	100	1e-201	up	GO:0006355;GO:0005634;GO:0009536;GO:0003677;GO:0043565	BP:regulation of transcription, DNA-templated;CC:nucleus;CC:plastid;MF:DNA binding;MF:sequence-specific DNA binding;
MSTRG.7068.3	Zm00001d023332	WRKY-transcription factor 63	Probable WRKY transcription factor 38	WRKY	PF03106	WRKY DNA -binding domain	5.3e-19	68.2	GRMZM2G005207_P01	74.1	1.8e-121	down	GO:0006355;GO:0006351;GO:0005634;GO:0043565;GO:0003700;GO:0003677	BP:regulation of transcription, DNA-templated;BP:transcription, DNA-templated;CC:nucleus;MF:sequence-specific DNA binding;MF:transcription factor activity, sequence-specific DNA binding;MF:DNA binding;
MSTRG.644.1	Zm00001d027929	AP2-EREBP-transcription factor 182	AP2-EREBP transcription factor [Source:UniProtKB/TrEMBL;Acc:C0PJT2]	AP2/ERF	PF00847	AP2 domain	2.6e-10	40.3	AC206951.3_FGP017	88.8	1.2e-112	down	GO:0006355;GO:0006351;GO:0005634;GO:0003700;GO:0003677	BP:regulation of transcription, DNA-templated;BP:transcription, DNA-templated;CC:nucleus;MF:transcription factor activity, sequence-specific DNA binding;MF:DNA binding;
MSTRG.7068.1	Zm00001d023332	WRKY-transcription factor 63	Probable WRKY transcription factor 38	WRKY	PF03106	WRKY DNA -binding domain	1.8e-23	82.5	GRMZM2G005207_P01	100	1.4e-181	down	GO:0006355;GO:0006351;GO:0005634;GO:0043565;GO:0003700;GO:0003677	BP:regulation of transcription, DNA-templated;BP:transcription, DNA-templated;CC:nucleus;MF:sequence-specific DNA binding;MF:transcription factor activity, sequence-specific DNA binding;MF:DNA binding;
MSTRG.9552.2	Zm00001d025966		Cysteine-type endopeptidase/ ubiquitin thiolesterase	HB	PF00046	Homeobox domain	1.5e-15	56.6	GRMZM2G396527_P01	98.7	3.2e-80	down	GO:0016021;GO:0016020	CC:integral component of membrane;CC:membrane;
MSTRG.968.2	Zm00001d028304	Homeobox-transcription factor 45	Homeobox-leucine zipper protein HAT3	HB	PF00046	Homeobox domain	3.5e-15	55.4	GRMZM2G126808_P03	91.7	1.1e-87	down	GO:0006355;GO:0005634;GO:0003700;GO:0043565;GO:0003677	BP:regulation of transcription, DNA-templated;CC:nucleus;MF:transcription factor activity, sequence-specific DNA binding;MF:sequence-specific DNA binding;MF:DNA binding;
MSTRG.968.1	Zm00001d028304	Homeobox-transcription factor 45	Homeobox-leucine zipper protein HAT3	HB	PF00046	Homeobox domain	2.7e-09	36.6	GRMZM2G126808_P03	100	8.1e-76	down	GO:0006355;GO:0005634;GO:0003700;GO:0043565;GO:0003677	BP:regulation of transcription, DNA-templated;CC:nucleus;MF:transcription factor activity, sequence-specific DNA binding;MF:sequence-specific DNA binding;MF:DNA binding;
Zm00001d002405_T001	Zm00001d002405	WRKY-transcription factor 50	Probable WRKY transcription factor 11	WRKY	PF03106	WRKY DNA -binding domain	1.3e-26	92.6	GRMZM2G071907_P01	100	2.7e-163	down	GO:0006355;GO:0006351;GO:0005634;GO:0043565;GO:0003700;GO:0003677	BP:regulation of transcription, DNA-templated;BP:transcription, DNA-templated;CC:nucleus;MF:sequence-specific DNA binding;MF:transcription factor activity, sequence-specific DNA binding;MF:DNA binding;
Zm00001d002288_T001	Zm00001d002288	bHLH-transcription factor 148	Protein SPATULA	bHLH	PF00010	Helix-loop-helix DNA-binding domain	1e-14	54.1	GRMZM2G080054_P01	100	7.8e-100	down	GO:0005634;GO:0046983	CC:nucleus;MF:protein dimerization activity;
Zm00001d002288_T002	Zm00001d002288	bHLH-transcription factor 148	Protein SPATULA	bHLH	PF00010	Helix-loop-helix DNA-binding domain	1.4e-14	53.7	GRMZM2G080054_P02	100	5.3e-100	down	GO:0005634;GO:0046983	CC:nucleus;MF:protein dimerization activity;
Zm00001d002288_T004	Zm00001d002288	bHLH-transcription factor 148	Protein SPATULA	bHLH	PF00010	Helix-loop-helix DNA-binding domain	1e-14	54.1	GRMZM2G080054_P01	100	7.8e-100	down	GO:0005634;GO:0046983	CC:nucleus;MF:protein dimerization activity;
Zm00001d001936_T001	Zm00001d001936	G2-like-transcription factor 16	Myb family transcription factor PHL5	MYB_related	PF00249	Myb-like DNA-binding domain	3.3e-08	33.4	GRMZM2G035370_P04	100	5.5e-242	down	GO:0006355;GO:0006351;GO:0005634;GO:0003677	BP:regulation of transcription, DNA-templated;BP:transcription, DNA-templated;CC:nucleus;MF:DNA binding;
Zm00001d002288_T003	Zm00001d002288	bHLH-transcription factor 148	Protein SPATULA	bHLH	PF00010	Helix-loop-helix DNA-binding domain	1e-14	54.1	GRMZM2G080054_P01	100	7.8e-100	down	GO:0005634;GO:0046983	CC:nucleus;MF:protein dimerization activity;
Zm00001d002288_T005	Zm00001d002288	bHLH-transcription factor 148	Protein SPATULA	bHLH	PF00010	Helix-loop-helix DNA-binding domain	1.2e-14	53.9	GRMZM2G080054_P02	100	4.9e-100	down	GO:0005634;GO:0046983	CC:nucleus;MF:protein dimerization activity;
Zm00001d003195_T001	Zm00001d003195	double B-box zinc finger protein1	Salt tolerance-like protein	DBB	PF00643	B-box zinc finger	2.6e-07	30.6	GRMZM2G018876_P01	100	3e-38	down	GO:0006355;GO:0009640;GO:0005634;GO:0005622;GO:0008270;GO:0000989;GO:0003677	BP:regulation of transcription, DNA-templated;BP:photomorphogenesis;CC:nucleus;CC:intracellular;MF:zinc ion binding;MF:transcription factor activity, transcription factor binding;MF:DNA binding;
Zm00001d003195_T001	Zm00001d003195	double B-box zinc finger protein1	Salt tolerance-like protein	C2C2	PF00643	B-box zinc finger	2.6e-07	30.6	GRMZM2G018876_P01	100	3e-38	down	GO:0006355;GO:0009640;GO:0005634;GO:0005622;GO:0008270;GO:0000989;GO:0003677	BP:regulation of transcription, DNA-templated;BP:photomorphogenesis;CC:nucleus;CC:intracellular;MF:zinc ion binding;MF:transcription factor activity, transcription factor binding;MF:DNA binding;
Zm00001d005757_T001	Zm00001d005757	ZF-HD-transcription factor 20	ZF-HD homeobox protein	ZF-HD	PF04770	ZF-HD protein dimerisation region	1.9e-28	98.4	GRMZM2G051955_P01	100	6.6e-204	down	GO:0003677	MF:DNA binding;
Zm00001d005798_T001	Zm00001d005798	AP2-EREBP-transcription factor 202	Ethylene-responsive transcription factor RAP2-2	AP2/ERF	PF00847	AP2 domain	1.2e-11	44.6	GRMZM2G148333_P01	100	1.1e-242	up	GO:0006355;GO:0006351;GO:0005634;GO:0003700;GO:0003677	BP:regulation of transcription, DNA-templated;BP:transcription, DNA-templated;CC:nucleus;MF:transcription factor activity, sequence-specific DNA binding;MF:DNA binding;
Zm00001d005029_T001	Zm00001d005029	GRAS-transcription factor 37	Protein SCARECROW	GRAS	PF03514	GRAS domain family	9.1e-122	406.5	GRMZM2G015080_P01	100	0	down	GO:0048366;GO:0008356;GO:0006355;GO:0006351;GO:0090610;GO:0009956;GO:0051457;GO:0007275;GO:0009630;GO:0009536;GO:0005634;GO:0043565;GO:0003700	BP:leaf development;BP:asymmetric cell division;BP:regulation of transcription, DNA-templated;BP:transcription, DNA-templated;BP:bundle sheath cell fate specification;BP:radial pattern formation;BP:maintenance of protein location in nucleus;BP:multicellular organism development;BP:gravitropism;CC:plastid;CC:nucleus;MF:sequence-specific DNA binding;MF:transcription factor activity, sequence-specif…
Zm00001d006165_T001	Zm00001d006165	TCP-transcription factor 19	Transcription factor TCP9	TCP	PF03634	TCP family transcription factor	2.9e-24	86.3	AC199782.5_FGP003	100	7.4e-178	down	GO:0006355;GO:0006351;GO:0005634;GO:0003677	BP:regulation of transcription, DNA-templated;BP:transcription, DNA-templated;CC:nucleus;MF:DNA binding;
Zm00001d008528_T001	Zm00001d008528	MYB-transcription factor 22	myb domain protein 62	MYB	PF00249	Myb-like DNA-binding domain	2.7e-32	110.5	GRMZM2G096358_P01	100	8.6e-212	down	GO:0003677	MF:DNA binding;
Zm00001d010676_T001	Zm00001d010676	AP2-EREBP-transcription factor 93	Ethylene-responsive transcription factor 12	AP2/ERF	PF00847	AP2 domain	1.5e-12	47.4	GRMZM2G066158_P01	100	3.6e-114	down	GO:0006355;GO:0006351;GO:0005634;GO:0003700;GO:0003677	BP:regulation of transcription, DNA-templated;BP:transcription, DNA-templated;CC:nucleus;MF:transcription factor activity, sequence-specific DNA binding;MF:DNA binding;
Zm00001d010730_T001	Zm00001d010730	TCP-transcription factor 7	Transcription factor TCP5	TCP	PF03634	TCP family transcription factor	1.2e-26	94	GRMZM2G035944_P01	100	1.3e-156	down	GO:0006355;GO:0006351;GO:0005634;GO:0003677	BP:regulation of transcription, DNA-templated;BP:transcription, DNA-templated;CC:nucleus;MF:DNA binding;
Zm00001d012725_T002	Zm00001d012725	TCP-transcription factor 29	Transcription factor TCP4	TCP	PF03634	TCP family transcription factor	1.8e-32	112.9	GRMZM2G148022_P02	100	3.2e-247	down	------	------
Zm00001d013827_T004	Zm00001d013827	MYB-related-transcription factor 99	TRF-like 5	MYB_related	PF00249	Myb-like DNA-binding domain	2e-07	30.9	GRMZM2G024054_P01	100	2.1e-101	down	GO:0005634;GO:0003677	CC:nucleus;MF:DNA binding;
Zm00001d013827_T001	Zm00001d013827	MYB-related-transcription factor 99	TRF-like 5	MYB_related	PF00249	Myb-like DNA-binding domain	8.3e-07	28.9	GRMZM2G024054_P01	92.2	0	down	GO:0005634;GO:0003677	CC:nucleus;MF:DNA binding;
Zm00001d014628_T001	Zm00001d014628	Homeobox-transcription factor 42	Homeobox-leucine zipper protein HAT9	HB	PF00046	Homeobox domain	2e-15	56.2	GRMZM2G477415_P01	100	2.3e-119	up	GO:0006355;GO:0006351;GO:0005634;GO:0043565;GO:0003700;GO:0003677	BP:regulation of transcription, DNA-templated;BP:transcription, DNA-templated;CC:nucleus;MF:sequence-specific DNA binding;MF:transcription factor activity, sequence-specific DNA binding;MF:DNA binding;
Zm00001d013827_T002	Zm00001d013827	MYB-related-transcription factor 99	TRF-like 5	MYB_related	PF00249	Myb-like DNA-binding domain	3.8e-07	30	GRMZM2G024054_P01	100	3.9e-190	down	GO:0005634;GO:0003677	CC:nucleus;MF:DNA binding;
Zm00001d013827_T003	Zm00001d013827	MYB-related-transcription factor 99	TRF-like 5	MYB_related	PF00249	Myb-like DNA-binding domain	2.4e-07	30.7	GRMZM2G024054_P01	100	1e-93	down	GO:0005634;GO:0003677	CC:nucleus;MF:DNA binding;
Zm00001d014405_T001	Zm00001d014405	NAC-transcription factor 113	NAC domain-containing protein 21/22	NAC	PF02365	No apical meristem (NAM) protein	2.1e-25	89.2	GRMZM2G063522_P01	100	4.3e-180	down	GO:0006355;GO:0006351;GO:0005634;GO:0003677	BP:regulation of transcription, DNA-templated;BP:transcription, DNA-templated;CC:nucleus;MF:DNA binding;
Zm00001d017939_T001	Zm00001d017939	2C2-CO-like-transcription factor 12	Zinc finger protein CONSTANS-LIKE 7	CO-like	PF00643	B-box zinc finger	8.3e-07	28.9	GRMZM2G041991_P01	99.1	1.2e-258	down	GO:0005634;GO:0005622;GO:0008270;GO:0005515	CC:nucleus;CC:intracellular;MF:zinc ion binding;MF:protein binding;
Zm00001d018667_T006	Zm00001d018667	MADS3	MADS3	MIKC	PF00319	SRF-type transcription factor (DNA-binding and dimerisation domain)	7.5e-28	95.6	GRMZM2G072582_P02	99.4	8.3e-89	up	GO:0006355;GO:0045944;GO:0006351;GO:0005634;GO:0003700;GO:0000977;GO:0003677;GO:0046983	BP:regulation of transcription, DNA-templated;BP:positive regulation of transcription from RNA polymerase II promoter;BP:transcription, DNA-templated;CC:nucleus;MF:transcription factor activity, sequence-specific DNA binding;MF:RNA polymerase II regulatory region sequence-specific DNA binding;MF:DNA binding;MF:protein dimerization activity;
Zm00001d020823_T001	Zm00001d020823	bZIP-transcription factor 74	basic leucine-zipper 58	bZIP	PF00170	bZIP transcription factor	9.8e-10	38.3	GRMZM2G358796_P01	100	5.1e-102	down	GO:0006355;GO:0003700;GO:0043565	BP:regulation of transcription, DNA-templated;MF:transcription factor activity, sequence-specific DNA binding;MF:sequence-specific DNA binding;
Zm00001d021442_T017	Zm00001d021442	NLP-transcription factor 13	Protein NLP2	Nin-like	PF02042	RWP-RK domain	2.1e-25	88.3	GRMZM2G053298_P01	100	0	down	------	------
Zm00001d017742_T001	Zm00001d017742	GRF-transcription factor 6	Growth-regulating factor 6	GRF	PF08879	WRC	2.6e-21	75	GRMZM2G034876_P02	100	7.4e-228	up	------	------
Zm00001d020046_T013	Zm00001d020046	Homeobox-transcription factor 55	Protein SAWADEE HOMEODOMAIN HOMOLOG 2	HB	PF00046	Homeobox domain	2.2e-06	27.3	GRMZM2G126170_P03	100	3.9e-66	down	GO:0005634;GO:0003682;GO:0005488;GO:0003677	CC:nucleus;MF:chromatin binding;MF:binding;MF:DNA binding;
Zm00001d021442_T006	Zm00001d021442	NLP-transcription factor 13	Protein NLP2	Nin-like	PF02042	RWP-RK domain	2.1e-25	88.3	GRMZM2G053298_P01	100	0	down	------	------
Zm00001d021442_T007	Zm00001d021442	NLP-transcription factor 13	Protein NLP2	Nin-like	PF02042	RWP-RK domain	1.4e-25	88.9	GRMZM2G053298_P01	100	0	down	------	------
Zm00001d021442_T013	Zm00001d021442	NLP-transcription factor 13	Protein NLP2	Nin-like	PF02042	RWP-RK domain	2.2e-25	88.2	GRMZM2G053298_P01	100	0	down	------	------
Zm00001d021442_T015	Zm00001d021442	NLP-transcription factor 13	Protein NLP2	Nin-like	PF02042	RWP-RK domain	1.4e-25	88.9	GRMZM2G053298_P01	100	0	down	------	------
Zm00001d021442_T018	Zm00001d021442	NLP-transcription factor 13	Protein NLP2	Nin-like	PF02042	RWP-RK domain	1e-13	50.9	GRMZM2G053298_P01	99	3.6e-163	down	------	------
Zm00001d021442_T019	Zm00001d021442	NLP-transcription factor 13	Protein NLP2	Nin-like	PF02042	RWP-RK domain	2.1e-25	88.3	GRMZM2G053298_P01	100	0	down	------	------
Zm00001d024532_T001	Zm00001d024532	G2-like-transcription factor 55	KANADI-like transcription factor FEATHERED%3B Putative MYB DNA-binding domain superfamily protein	MYB_related	PF00249	Myb-like DNA-binding domain	3.5e-07	30.1	GRMZM2G123308_P02	100	1.6e-202	up	GO:0006355;GO:0006351;GO:0005634;GO:0044212;GO:0003677	BP:regulation of transcription, DNA-templated;BP:transcription, DNA-templated;CC:nucleus;MF:transcription regulatory region DNA binding;MF:DNA binding;
Zm00001d020046_T012	Zm00001d020046	Homeobox-transcription factor 55	Protein SAWADEE HOMEODOMAIN HOMOLOG 2	HB	PF00046	Homeobox domain	2.4e-06	27.2	GRMZM2G126170_P03	100	3.9e-66	down	GO:0005634;GO:0003682;GO:0005488;GO:0003677	CC:nucleus;MF:chromatin binding;MF:binding;MF:DNA binding;
Zm00001d021442_T009	Zm00001d021442	NLP-transcription factor 13	Protein NLP2	Nin-like	PF02042	RWP-RK domain	2.1e-25	88.3	GRMZM2G053298_P01	100	0	down	------	------
Zm00001d021442_T005	Zm00001d021442	NLP-transcription factor 13	Protein NLP2	Nin-like	PF02042	RWP-RK domain	1.3e-25	89	GRMZM2G053298_P01	99.8	0	down	------	------
Zm00001d021442_T021	Zm00001d021442	NLP-transcription factor 13	Protein NLP2	Nin-like	PF02042	RWP-RK domain	8.7e-21	73.5	GRMZM2G053298_P01	97.1	8.7e-169	down	------	------
Zm00001d021442_T023	Zm00001d021442	NLP-transcription factor 13	Protein NLP2	Nin-like	PF02042	RWP-RK domain	1.4e-25	88.9	GRMZM2G053298_P01	100	0	down	------	------
Zm00001d021442_T010	Zm00001d021442	NLP-transcription factor 13	Protein NLP2	Nin-like	PF02042	RWP-RK domain	2.2e-14	53	GRMZM2G053298_P01	100	1.8e-163	down	------	------
Zm00001d021995_T001	Zm00001d021995		LOB domain-containing protein 38	LBD (AS2/LOB)	PF03195	Protein of unknown function DUF260	1.3e-25	89.5	GRMZM2G177110_P01	84.5	3.1e-92	down	------	------
Zm00001d022424_T001	Zm00001d022424	NAC-transcription factor 122	NAC domain transcription factor	NAC	PF02365	No apical meristem (NAM) protein	3.7e-14	53.2	GRMZM2G430849_P01	99.4	1.3e-193	up	GO:0006355;GO:0006351;GO:0005634;GO:0003677	BP:regulation of transcription, DNA-templated;BP:transcription, DNA-templated;CC:nucleus;MF:DNA binding;
Zm00001d018667_T003	Zm00001d018667	MADS3	MADS3	MIKC	PF01486	K-box region	8.3e-31	105.9	GRMZM2G072582_P02	100	8.3e-143	up	GO:0006355;GO:0045944;GO:0006351;GO:0005634;GO:0003700;GO:0000977;GO:0003677;GO:0046983	BP:regulation of transcription, DNA-templated;BP:positive regulation of transcription from RNA polymerase II promoter;BP:transcription, DNA-templated;CC:nucleus;MF:transcription factor activity, sequence-specific DNA binding;MF:RNA polymerase II regulatory region sequence-specific DNA binding;MF:DNA binding;MF:protein dimerization activity;
Zm00001d018698_T002	Zm00001d018698		Homeodomain-like superfamily protein	MYB_related	PF00249	Myb-like DNA-binding domain	1.2e-06	28.4	GRMZM2G100176_P01	100	9.7e-203	up	GO:0006355;GO:0006351;GO:0005634;GO:0003677	BP:regulation of transcription, DNA-templated;BP:transcription, DNA-templated;CC:nucleus;MF:DNA binding;
Zm00001d017642_T002	Zm00001d017642	MYB-related-transcription factor 52	Protein REVEILLE 1	MYB_related	PF00249	Myb-like DNA-binding domain	1.9e-14	53.4	GRMZM2G029850_P02	100	3.8e-246	up	GO:0006355;GO:0006351;GO:0005634;GO:0003677	BP:regulation of transcription, DNA-templated;BP:transcription, DNA-templated;CC:nucleus;MF:DNA binding;
Zm00001d017742_T001	Zm00001d017742	GRF-transcription factor 6	Growth-regulating factor 6	GRF	PF08880	QLQ	9.9e-16	57.1	GRMZM2G034876_P02	100	7.4e-228	up	------	------
Zm00001d021934_T001	Zm00001d021934	Homeobox-transcription factor 13	Homeobox-leucine zipper protein ATHB-40	HB	PF00046	Homeobox domain	6.5e-17	61	GRMZM2G104204_P01	86.4	4.1e-106	up	GO:0006355;GO:0006351;GO:0005634;GO:0003677;GO:0043565	BP:regulation of transcription, DNA-templated;BP:transcription, DNA-templated;CC:nucleus;MF:DNA binding;MF:sequence-specific DNA binding;
Zm00001d017422_T001	Zm00001d017422	Homeobox-transcription factor 41	Homeobox-leucine zipper protein ATHB-6	HB	PF00046	Homeobox domain	1.3e-15	56.8	GRMZM2G117164_P01	100	2.4e-130	down	GO:0006355;GO:0005634;GO:0003700;GO:0003677;GO:0043565	BP:regulation of transcription, DNA-templated;CC:nucleus;MF:transcription factor activity, sequence-specific DNA binding;MF:DNA binding;MF:sequence-specific DNA binding;
Zm00001d017642_T001	Zm00001d017642	MYB-related-transcription factor 52	Protein REVEILLE 1	MYB_related	PF00249	Myb-like DNA-binding domain	2.1e-14	53.2	GRMZM2G029850_P02	94.4	3.5e-242	up	GO:0006355;GO:0006351;GO:0005634;GO:0003677	BP:regulation of transcription, DNA-templated;BP:transcription, DNA-templated;CC:nucleus;MF:DNA binding;
Zm00001d018698_T001	Zm00001d018698		Homeodomain-like superfamily protein	MYB_related	PF00249	Myb-like DNA-binding domain	1.2e-06	28.4	GRMZM2G100176_P01	100	9.7e-203	up	GO:0006355;GO:0006351;GO:0005634;GO:0003677	BP:regulation of transcription, DNA-templated;BP:transcription, DNA-templated;CC:nucleus;MF:DNA binding;
Zm00001d021424_T001	Zm00001d021424	NAC-transcription factor 121	NAC domain containing protein 57	NAC	PF02365	No apical meristem (NAM) protein	5.3e-30	104	AC233865.1_FGP003	100	6.8e-144	down	GO:0006355;GO:0006351;GO:0005634;GO:0003677	BP:regulation of transcription, DNA-templated;BP:transcription, DNA-templated;CC:nucleus;MF:DNA binding;
Zm00001d017900_T001	Zm00001d017900	C2C2-Dof-transcription factor 42	Dof zinc finger protein DOF5.4	C2C2	PF02701	Dof domain, zinc finger	1.4e-33	114.6	GRMZM2G394941_P01	100	1.3e-157	up	GO:0006355;GO:0008152;GO:0005634;GO:0003677	BP:regulation of transcription, DNA-templated;BP:metabolic process;CC:nucleus;MF:DNA binding;
Zm00001d018667_T003	Zm00001d018667	MADS3	MADS3	MIKC	PF00319	SRF-type transcription factor (DNA-binding and dimerisation domain)	1.3e-27	94.8	GRMZM2G072582_P02	100	8.3e-143	up	GO:0006355;GO:0045944;GO:0006351;GO:0005634;GO:0003700;GO:0000977;GO:0003677;GO:0046983	BP:regulation of transcription, DNA-templated;BP:positive regulation of transcription from RNA polymerase II promoter;BP:transcription, DNA-templated;CC:nucleus;MF:transcription factor activity, sequence-specific DNA binding;MF:RNA polymerase II regulatory region sequence-specific DNA binding;MF:DNA binding;MF:protein dimerization activity;
Zm00001d018667_T004	Zm00001d018667	MADS3	MADS3	MADS	PF00319	SRF-type transcription factor (DNA-binding and dimerisation domain)	3.6e-28	96.7	GRMZM2G072582_P03	100	6.7e-78	up	GO:0006355;GO:0045944;GO:0006351;GO:0005634;GO:0003700;GO:0000977;GO:0003677;GO:0046983	BP:regulation of transcription, DNA-templated;BP:positive regulation of transcription from RNA polymerase II promoter;BP:transcription, DNA-templated;CC:nucleus;MF:transcription factor activity, sequence-specific DNA binding;MF:RNA polymerase II regulatory region sequence-specific DNA binding;MF:DNA binding;MF:protein dimerization activity;
Zm00001d021934_T002	Zm00001d021934	Homeobox-transcription factor 13	Homeobox-leucine zipper protein ATHB-40	HB	PF00046	Homeobox domain	3e-13	49.2	GRMZM2G062244_P01	84.3	7.9e-72	up	GO:0006355;GO:0006351;GO:0005634;GO:0003677;GO:0043565	BP:regulation of transcription, DNA-templated;BP:transcription, DNA-templated;CC:nucleus;MF:DNA binding;MF:sequence-specific DNA binding;
Zm00001d023336_T001	Zm00001d023336	WRKY-transcription factor 91	Putative WRKY DNA-binding domain superfamily protein	WRKY	PF03106	WRKY DNA -binding domain	1.7e-20	73	GRMZM2G441031_P01	100	1.4e-164	up	GO:0006355;GO:0006351;GO:0005634;GO:0043565;GO:0003700;GO:0003677	BP:regulation of transcription, DNA-templated;BP:transcription, DNA-templated;CC:nucleus;MF:sequence-specific DNA binding;MF:transcription factor activity, sequence-specific DNA binding;MF:DNA binding;
Zm00001d020046_T008	Zm00001d020046	Homeobox-transcription factor 55	Protein SAWADEE HOMEODOMAIN HOMOLOG 2	HB	PF00046	Homeobox domain	2.2e-06	27.2	GRMZM2G126170_P03	100	3.9e-66	down	GO:0005634;GO:0003682;GO:0005488;GO:0003677	CC:nucleus;MF:chromatin binding;MF:binding;MF:DNA binding;
Zm00001d020492_T001	Zm00001d020492	WRKY-transcription factor 53	Probable WRKY transcription factor 40	WRKY	PF03106	WRKY DNA -binding domain	4.2e-25	87.7	GRMZM2G125653_P01	100	4.9e-168	up	GO:0006355;GO:0006351;GO:0005634;GO:0043565;GO:0003700;GO:0003677	BP:regulation of transcription, DNA-templated;BP:transcription, DNA-templated;CC:nucleus;MF:sequence-specific DNA binding;MF:transcription factor activity, sequence-specific DNA binding;MF:DNA binding;
Zm00001d021442_T020	Zm00001d021442	NLP-transcription factor 13	Protein NLP2	Nin-like	PF02042	RWP-RK domain	1.8e-25	88.5	GRMZM2G053298_P01	100	0	down	------	------
Zm00001d023332_T001	Zm00001d023332	WRKY-transcription factor 63	Probable WRKY transcription factor 38	WRKY	PF03106	WRKY DNA -binding domain	1.8e-23	82.5	GRMZM2G005207_P01	100	1.4e-181	down	GO:0006355;GO:0006351;GO:0005634;GO:0043565;GO:0003700;GO:0003677	BP:regulation of transcription, DNA-templated;BP:transcription, DNA-templated;CC:nucleus;MF:sequence-specific DNA binding;MF:transcription factor activity, sequence-specific DNA binding;MF:DNA binding;
Zm00001d017939_T001	Zm00001d017939	2C2-CO-like-transcription factor 12	Zinc finger protein CONSTANS-LIKE 7	CO-like	PF06203	CCT motif	5.5e-18	64.6	GRMZM2G041991_P01	99.1	1.2e-258	down	GO:0005634;GO:0005622;GO:0008270;GO:0005515	CC:nucleus;CC:intracellular;MF:zinc ion binding;MF:protein binding;
Zm00001d018656_T001	Zm00001d018656	WRKY-transcription factor 85	Probable WRKY transcription factor 57	WRKY	PF03106	WRKY DNA -binding domain	2.8e-26	91.5	GRMZM2G018721_P01	100	2e-183	down	GO:0006355;GO:0006351;GO:0005634;GO:0043565;GO:0003700;GO:0003677	BP:regulation of transcription, DNA-templated;BP:transcription, DNA-templated;CC:nucleus;MF:sequence-specific DNA binding;MF:transcription factor activity, sequence-specific DNA binding;MF:DNA binding;
Zm00001d018667_T006	Zm00001d018667	MADS3	MADS3	MIKC	PF01486	K-box region	2.3e-31	107.7	GRMZM2G072582_P02	99.4	8.3e-89	up	GO:0006355;GO:0045944;GO:0006351;GO:0005634;GO:0003700;GO:0000977;GO:0003677;GO:0046983	BP:regulation of transcription, DNA-templated;BP:positive regulation of transcription from RNA polymerase II promoter;BP:transcription, DNA-templated;CC:nucleus;MF:transcription factor activity, sequence-specific DNA binding;MF:RNA polymerase II regulatory region sequence-specific DNA binding;MF:DNA binding;MF:protein dimerization activity;
Zm00001d020046_T007	Zm00001d020046	Homeobox-transcription factor 55	Protein SAWADEE HOMEODOMAIN HOMOLOG 2	HB	PF00046	Homeobox domain	2.2e-06	27.2	GRMZM2G126170_P03	100	3.9e-66	down	GO:0005634;GO:0003682;GO:0005488;GO:0003677	CC:nucleus;MF:chromatin binding;MF:binding;MF:DNA binding;
Zm00001d016650_T001	Zm00001d016650	MADS-transcription factor 65	-	MADS	PF00319	SRF-type transcription factor (DNA-binding and dimerisation domain)	6.4e-20	70.2	AC212823.4_FGP003	100	3.3e-225	down	GO:0015936;GO:0006355;GO:0006351;GO:0055114;GO:0005634;GO:0004420;GO:0050662;GO:0003677;GO:0046983	BP:coenzyme A metabolic process;BP:regulation of transcription, DNA-templated;BP:transcription, DNA-templated;BP:oxidation-reduction process;CC:nucleus;MF:hydroxymethylglutaryl-CoA reductas;MF:coenzyme binding;MF:DNA binding;MF:protein dimerization activity;
Zm00001d018667_T001	Zm00001d018667	MADS3	MADS3	MADS	PF00319	SRF-type transcription factor (DNA-binding and dimerisation domain)	1.1e-28	98.2	GRMZM2G072582_P03	100	5.4e-28	up	GO:0006355;GO:0045944;GO:0006351;GO:0005634;GO:0003700;GO:0000977;GO:0003677;GO:0046983	BP:regulation of transcription, DNA-templated;BP:positive regulation of transcription from RNA polymerase II promoter;BP:transcription, DNA-templated;CC:nucleus;MF:transcription factor activity, sequence-specific DNA binding;MF:RNA polymerase II regulatory region sequence-specific DNA binding;MF:DNA binding;MF:protein dimerization activity;
Zm00001d021442_T001	Zm00001d021442	NLP-transcription factor 13	Protein NLP2	Nin-like	PF02042	RWP-RK domain	2.1e-25	88.3	GRMZM2G053298_P01	100	0	down	------	------
Zm00001d021442_T004	Zm00001d021442	NLP-transcription factor 13	Protein NLP2	Nin-like	PF02042	RWP-RK domain	2.1e-25	88.3	GRMZM2G053298_P01	100	0	down	------	------
Zm00001d021442_T011	Zm00001d021442	NLP-transcription factor 13	Protein NLP2	Nin-like	PF02042	RWP-RK domain	1e-25	89.3	GRMZM2G053298_P01	100	4.3e-297	down	------	------
Zm00001d018667_T005	Zm00001d018667	MADS3	MADS3	MADS	PF00319	SRF-type transcription factor (DNA-binding and dimerisation domain)	3.6e-28	96.7	GRMZM2G072582_P03	100	6.7e-78	up	GO:0006355;GO:0045944;GO:0006351;GO:0005634;GO:0003700;GO:0000977;GO:0003677;GO:0046983	BP:regulation of transcription, DNA-templated;BP:positive regulation of transcription from RNA polymerase II promoter;BP:transcription, DNA-templated;CC:nucleus;MF:transcription factor activity, sequence-specific DNA binding;MF:RNA polymerase II regulatory region sequence-specific DNA binding;MF:DNA binding;MF:protein dimerization activity;
Zm00001d021442_T022	Zm00001d021442	NLP-transcription factor 13	Protein NLP2	Nin-like	PF02042	RWP-RK domain	1.3e-25	89	GRMZM2G053298_P01	99.8	0	down	------	------
Zm00001d022517_T001	Zm00001d022517	NAC-transcription factor 2	NAC transcription factor	NAC	PF02365	No apical meristem (NAM) protein	8.9e-29	100	GRMZM2G181605_P01	100	2e-188	down	GO:0006355;GO:0006351;GO:0005634;GO:0003677	BP:regulation of transcription, DNA-templated;BP:transcription, DNA-templated;CC:nucleus;MF:DNA binding;
Zm00001d026447_T001	Zm00001d026447	AP2-EREBP-transcription factor 156	Dehydration responsive element binding protein%3B Putative AP2/EREBP transcription factor superfamily protein	AP2/ERF	PF00847	AP2 domain	2.8e-10	40.2	GRMZM2G421033_P01	100	1.3e-111	down	GO:0006355;GO:0006351;GO:0005634;GO:0003700;GO:0003677	BP:regulation of transcription, DNA-templated;BP:transcription, DNA-templated;CC:nucleus;MF:transcription factor activity, sequence-specific DNA binding;MF:DNA binding;
Zm00001d026271_T001	Zm00001d026271	AP2-EREBP-transcription factor 205	Putative AP2/EREBP transcription factor superfamily protein	AP2/ERF	PF00847	AP2 domain	1.2e-13	50.9	GRMZM2G438202_P01	100	3.9e-114	down	GO:0006355;GO:0006351;GO:0005634;GO:0003700;GO:0003677	BP:regulation of transcription, DNA-templated;BP:transcription, DNA-templated;CC:nucleus;MF:transcription factor activity, sequence-specific DNA binding;MF:DNA binding;
Zm00001d027846_T001	Zm00001d027846	C2C2-Dof-transcription factor 21	Dof-type zinc finger DNA-binding family protein	C2C2	PF02701	Dof domain, zinc finger	1.5e-32	111.3	GRMZM2G162749_P01	100	3.1e-248	down	GO:0006355;GO:0005634;GO:0003677	BP:regulation of transcription, DNA-templated;CC:nucleus;MF:DNA binding;
Zm00001d027929_T001	Zm00001d027929	AP2-EREBP-transcription factor 182	AP2-EREBP transcription factor [Source:UniProtKB/TrEMBL;Acc:C0PJT2]	AP2/ERF	PF00847	AP2 domain	7.5e-12	45.2	AC206951.3_FGP017	100	3e-165	down	GO:0006355;GO:0006351;GO:0005634;GO:0003700;GO:0003677	BP:regulation of transcription, DNA-templated;BP:transcription, DNA-templated;CC:nucleus;MF:transcription factor activity, sequence-specific DNA binding;MF:DNA binding;
Zm00001d028304_T001	Zm00001d028304	Homeobox-transcription factor 45	Homeobox-leucine zipper protein HAT3	HB	PF00046	Homeobox domain	2.3e-15	56	GRMZM2G126808_P03	100	3.2e-156	down	GO:0006355;GO:0005634;GO:0003700;GO:0043565;GO:0003677	BP:regulation of transcription, DNA-templated;CC:nucleus;MF:transcription factor activity, sequence-specific DNA binding;MF:sequence-specific DNA binding;MF:DNA binding;
Zm00001d031061_T006	Zm00001d031061	Homeobox-transcription factor 119	Homeobox-leucine zipper protein ATHB-14	HB	PF00046	Homeobox domain	5.3e-14	51.7	GRMZM2G003509_P01	99.9	0	down	GO:0005634;GO:0008289;GO:0003677	CC:nucleus;MF:lipid binding;MF:DNA binding;
Zm00001d029602_T001	Zm00001d029602	LBD-transcription factor 6	LOB domain-containing protein 38	LBD (AS2/LOB)	PF03195	Protein of unknown function DUF260	5.7e-25	87.5	GRMZM2G044902_P03	100	7.2e-121	down	------	------
Zm00001d030862_T001	Zm00001d030862	AP2-EREBP-transcription factor 168	Ethylene-responsive transcription factor RAP2-11	AP2/ERF	PF00847	AP2 domain	5.2e-14	52.1	GRMZM2G039112_P01	100	1.6e-222	up	GO:0006355;GO:0006351;GO:0005634;GO:0003700;GO:0003677	BP:regulation of transcription, DNA-templated;BP:transcription, DNA-templated;CC:nucleus;MF:transcription factor activity, sequence-specific DNA binding;MF:DNA binding;
Zm00001d031061_T006	Zm00001d031061	Homeobox-transcription factor 119	Homeobox-leucine zipper protein ATHB-14	HD-ZIP	PF00046	Homeobox domain	5.3e-14	51.7	GRMZM2G003509_P01	99.9	0	down	GO:0005634;GO:0008289;GO:0003677	CC:nucleus;MF:lipid binding;MF:DNA binding;
Zm00001d031061_T007	Zm00001d031061	Homeobox-transcription factor 119	Homeobox-leucine zipper protein ATHB-14	HB	PF00046	Homeobox domain	5.6e-14	51.6	GRMZM2G003509_P01	100	0	down	GO:0005634;GO:0008289;GO:0003677	CC:nucleus;MF:lipid binding;MF:DNA binding;
Zm00001d031061_T009	Zm00001d031061	Homeobox-transcription factor 119	Homeobox-leucine zipper protein ATHB-14	HB	PF00046	Homeobox domain	2.3e-14	52.8	GRMZM2G003509_P01	99.3	3e-237	down	GO:0005634;GO:0008289;GO:0003677	CC:nucleus;MF:lipid binding;MF:DNA binding;
Zm00001d031061_T002	Zm00001d031061	Homeobox-transcription factor 119	Homeobox-leucine zipper protein ATHB-14	HB	PF00046	Homeobox domain	5.3e-14	51.7	GRMZM2G003509_P01	100	0	down	GO:0005634;GO:0008289;GO:0003677	CC:nucleus;MF:lipid binding;MF:DNA binding;
Zm00001d031061_T009	Zm00001d031061	Homeobox-transcription factor 119	Homeobox-leucine zipper protein ATHB-14	HD-ZIP	PF01852	START domain	3.4e-50	170.2	GRMZM2G003509_P01	99.3	3e-237	down	GO:0005634;GO:0008289;GO:0003677	CC:nucleus;MF:lipid binding;MF:DNA binding;
Zm00001d031061_T002	Zm00001d031061	Homeobox-transcription factor 119	Homeobox-leucine zipper protein ATHB-14	HD-ZIP	PF00046	Homeobox domain	5.3e-14	51.7	GRMZM2G003509_P01	100	0	down	GO:0005634;GO:0008289;GO:0003677	CC:nucleus;MF:lipid binding;MF:DNA binding;
Zm00001d029940_T001	Zm00001d029940		Ethylene-responsive transcription factor ERF105	AP2/ERF	PF00847	AP2 domain	1.3e-13	50.8	Sobic.001G296300.1.p	77.6	1.5e-98	up	GO:0006355;GO:0006351;GO:0005634;GO:0003700;GO:0003677	BP:regulation of transcription, DNA-templated;BP:transcription, DNA-templated;CC:nucleus;MF:transcription factor activity, sequence-specific DNA binding;MF:DNA binding;
Zm00001d031061_T007	Zm00001d031061	Homeobox-transcription factor 119	Homeobox-leucine zipper protein ATHB-14	HD-ZIP	PF01852	START domain	1.7e-49	168	GRMZM2G003509_P01	100	0	down	GO:0005634;GO:0008289;GO:0003677	CC:nucleus;MF:lipid binding;MF:DNA binding;
Zm00001d031061_T002	Zm00001d031061	Homeobox-transcription factor 119	Homeobox-leucine zipper protein ATHB-14	HD-ZIP	PF01852	START domain	1.6e-49	168.1	GRMZM2G003509_P01	100	0	down	GO:0005634;GO:0008289;GO:0003677	CC:nucleus;MF:lipid binding;MF:DNA binding;
Zm00001d031061_T007	Zm00001d031061	Homeobox-transcription factor 119	Homeobox-leucine zipper protein ATHB-14	HD-ZIP	PF00046	Homeobox domain	5.6e-14	51.6	GRMZM2G003509_P01	100	0	down	GO:0005634;GO:0008289;GO:0003677	CC:nucleus;MF:lipid binding;MF:DNA binding;
Zm00001d031061_T006	Zm00001d031061	Homeobox-transcription factor 119	Homeobox-leucine zipper protein ATHB-14	HD-ZIP	PF01852	START domain	1.5e-49	168.1	GRMZM2G003509_P01	99.9	0	down	GO:0005634;GO:0008289;GO:0003677	CC:nucleus;MF:lipid binding;MF:DNA binding;
Zm00001d031061_T009	Zm00001d031061	Homeobox-transcription factor 119	Homeobox-leucine zipper protein ATHB-14	HD-ZIP	PF00046	Homeobox domain	2.3e-14	52.8	GRMZM2G003509_P01	99.3	3e-237	down	GO:0005634;GO:0008289;GO:0003677	CC:nucleus;MF:lipid binding;MF:DNA binding;
Zm00001d031697_T001	Zm00001d031697	bZIP-transcription factor 62	Probable transcription factor PosF21	bZIP	PF00170	bZIP transcription factor	1.3e-07	31.4	GRMZM2G332294_P01	100	1.4e-125	up	GO:0006355;GO:0005634;GO:0003700;GO:0003677;GO:0043565	BP:regulation of transcription, DNA-templated;CC:nucleus;MF:transcription factor activity, sequence-specific DNA binding;MF:DNA binding;MF:sequence-specific DNA binding;
Zm00001d032578_T001	Zm00001d032578	C2C2-Dof-transcription factor 13	Dof zinc finger protein DOF1.6	C2C2	PF02701	Dof domain, zinc finger	3.3e-30	103.9	GRMZM2G456452_P01	100	1.6e-137	down	GO:0006355;GO:0005634;GO:0003677	BP:regulation of transcription, DNA-templated;CC:nucleus;MF:DNA binding;
Zm00001d032213_T001	Zm00001d032213	bHLH-transcription factor 42	Transcription factor AIG1	bHLH	PF00010	Helix-loop-helix DNA-binding domain	1.1e-11	44.4	GRMZM2G107276_P01	100	5.6e-115	down	GO:0046983	MF:protein dimerization activity;
Zm00001d031454_T001	Zm00001d031454	MYB-related-transcription factor 103	DNA-binding bromodomain-containing protein	MYB_related	PF00249	Myb-like DNA-binding domain	4.9e-09	36.1	GRMZM2G022499_P01	96.3	0	down	GO:0005515;GO:0003677	MF:protein binding;MF:DNA binding;
Zm00001d032295_T001	Zm00001d032295	DRE-binding protein 1	DRE-binding protein 1	AP2/ERF	PF00847	AP2 domain	8.2e-15	54.7	GRMZM2G061487_P01	100	4.4e-141	down	GO:0006355;GO:0006351;GO:0005634;GO:0003700;GO:0003677	BP:regulation of transcription, DNA-templated;BP:transcription, DNA-templated;CC:nucleus;MF:transcription factor activity, sequence-specific DNA binding;MF:DNA binding;
Zm00001d032384_T001	Zm00001d032384	G2-like-transcription factor 38	Protein PHR1-LIKE 3	MYB_related	PF00249	Myb-like DNA-binding domain	1.6e-08	34.4	GRMZM2G113742_P01	100	5e-148	up	GO:0006355;GO:0006351;GO:0005634;GO:0003677	BP:regulation of transcription, DNA-templated;BP:transcription, DNA-templated;CC:nucleus;MF:DNA binding;
Zm00001d031167_T002	Zm00001d031167	bHLH-transcription factor 115	Transcription factor bHLH28	bHLH	PF00010	Helix-loop-helix DNA-binding domain	2.9e-13	49.4	GRMZM2G068604_P01	100	4.2e-212	down	GO:0046983	MF:protein dimerization activity;
Zm00001d032024_T001	Zm00001d032024	myb transcription factor38	myb transcription factor38	MYB	PF00249	Myb-like DNA-binding domain	1.5e-34	117.8	GRMZM2G084583_P01	100	4.7e-148	up	GO:0006355;GO:0005634;GO:0003677	BP:regulation of transcription, DNA-templated;CC:nucleus;MF:DNA binding;
Zm00001d033553_T014	Zm00001d033553	C3H-transcription factor 351	Zinc finger CCCH domain-containing protein 33	C3H	PF00642	Zinc finger C-x8-C-x5-C-x3-H type (and similar)	8.4e-47	156.1	GRMZM2G068476_P01	100	0	up	GO:0046872	MF:metal ion binding;
Zm00001d033553_T030	Zm00001d033553	C3H-transcription factor 351	Zinc finger CCCH domain-containing protein 33	C3H	PF00642	Zinc finger C-x8-C-x5-C-x3-H type (and similar)	4.1e-46	153.9	GRMZM2G068476_P01	100	0	up	GO:0046872	MF:metal ion binding;
Zm00001d033404_T002	Zm00001d033404	Homeobox-transcription factor 110	Homeobox protein knotted-1-like 1	HB	PF00046	Homeobox domain	1.6e-06	27.7	GRMZM2G061101_P01	94.9	4.3e-198	up	GO:0006355;GO:0005634;GO:0009536;GO:0003677;GO:0043565	BP:regulation of transcription, DNA-templated;CC:nucleus;CC:plastid;MF:DNA binding;MF:sequence-specific DNA binding;
Zm00001d033553_T008	Zm00001d033553	C3H-transcription factor 351	Zinc finger CCCH domain-containing protein 33	C3H	PF00642	Zinc finger C-x8-C-x5-C-x3-H type (and similar)	4.1e-46	153.9	GRMZM2G068476_P01	100	0	up	GO:0046872	MF:metal ion binding;
Zm00001d033553_T010	Zm00001d033553	C3H-transcription factor 351	Zinc finger CCCH domain-containing protein 33	C3H	PF00642	Zinc finger C-x8-C-x5-C-x3-H type (and similar)	4.1e-46	153.9	GRMZM2G068476_P01	100	0	up	GO:0046872	MF:metal ion binding;
Zm00001d033553_T016	Zm00001d033553	C3H-transcription factor 351	Zinc finger CCCH domain-containing protein 33	C3H	PF00642	Zinc finger C-x8-C-x5-C-x3-H type (and similar)	4.1e-46	153.9	GRMZM2G068476_P01	100	0	up	GO:0046872	MF:metal ion binding;
Zm00001d033553_T026	Zm00001d033553	C3H-transcription factor 351	Zinc finger CCCH domain-containing protein 33	C3H	PF00642	Zinc finger C-x8-C-x5-C-x3-H type (and similar)	1.7e-41	139.2	GRMZM2G068476_P01	68.4	2.6e-293	up	GO:0046872	MF:metal ion binding;
Zm00001d033553_T028	Zm00001d033553	C3H-transcription factor 351	Zinc finger CCCH domain-containing protein 33	C3H	PF00642	Zinc finger C-x8-C-x5-C-x3-H type (and similar)	9e-42	140.1	GRMZM2G068476_P01	98.5	0	up	GO:0046872	MF:metal ion binding;
Zm00001d033553_T036	Zm00001d033553	C3H-transcription factor 351	Zinc finger CCCH domain-containing protein 33	C3H	PF00642	Zinc finger C-x8-C-x5-C-x3-H type (and similar)	1.7e-41	139.2	GRMZM2G068476_P01	68.4	2.6e-293	up	GO:0046872	MF:metal ion binding;
Zm00001d033404_T001	Zm00001d033404	Homeobox-transcription factor 110	Homeobox protein knotted-1-like 1	TALE	PF00046	Homeobox domain	6e-07	29.1	GRMZM2G061101_P02	100	1.9e-118	up	GO:0006355;GO:0005634;GO:0009536;GO:0003677;GO:0043565	BP:regulation of transcription, DNA-templated;CC:nucleus;CC:plastid;MF:DNA binding;MF:sequence-specific DNA binding;
Zm00001d033404_T002	Zm00001d033404	Homeobox-transcription factor 110	Homeobox protein knotted-1-like 1	TALE	PF03789	ELK domain	1e-10	41.2	GRMZM2G061101_P01	94.9	4.3e-198	up	GO:0006355;GO:0005634;GO:0009536;GO:0003677;GO:0043565	BP:regulation of transcription, DNA-templated;CC:nucleus;CC:plastid;MF:DNA binding;MF:sequence-specific DNA binding;
Zm00001d033553_T002	Zm00001d033553	C3H-transcription factor 351	Zinc finger CCCH domain-containing protein 33	C3H	PF00642	Zinc finger C-x8-C-x5-C-x3-H type (and similar)	9e-42	140.1	GRMZM2G068476_P01	98.5	0	up	GO:0046872	MF:metal ion binding;
Zm00001d033404_T001	Zm00001d033404	Homeobox-transcription factor 110	Homeobox protein knotted-1-like 1	HB	PF00046	Homeobox domain	6e-07	29.1	GRMZM2G061101_P02	100	1.9e-118	up	GO:0006355;GO:0005634;GO:0009536;GO:0003677;GO:0043565	BP:regulation of transcription, DNA-templated;CC:nucleus;CC:plastid;MF:DNA binding;MF:sequence-specific DNA binding;
Zm00001d033553_T004	Zm00001d033553	C3H-transcription factor 351	Zinc finger CCCH domain-containing protein 33	C3H	PF00642	Zinc finger C-x8-C-x5-C-x3-H type (and similar)	4.1e-46	153.9	GRMZM2G068476_P01	100	0	up	GO:0046872	MF:metal ion binding;
Zm00001d033553_T003	Zm00001d033553	C3H-transcription factor 351	Zinc finger CCCH domain-containing protein 33	C3H	PF00642	Zinc finger C-x8-C-x5-C-x3-H type (and similar)	4.1e-46	153.9	GRMZM2G068476_P01	100	0	up	GO:0046872	MF:metal ion binding;
Zm00001d033553_T018	Zm00001d033553	C3H-transcription factor 351	Zinc finger CCCH domain-containing protein 33	C3H	PF00642	Zinc finger C-x8-C-x5-C-x3-H type (and similar)	4.1e-46	153.9	GRMZM2G068476_P01	100	0	up	GO:0046872	MF:metal ion binding;
Zm00001d033553_T038	Zm00001d033553	C3H-transcription factor 351	Zinc finger CCCH domain-containing protein 33	C3H	PF00642	Zinc finger C-x8-C-x5-C-x3-H type (and similar)	7e-47	156.4	GRMZM2G068476_P01	100	0	up	GO:0046872	MF:metal ion binding;
Zm00001d033553_T021	Zm00001d033553	C3H-transcription factor 351	Zinc finger CCCH domain-containing protein 33	C3H	PF00642	Zinc finger C-x8-C-x5-C-x3-H type (and similar)	4.1e-46	153.9	GRMZM2G068476_P01	100	0	up	GO:0046872	MF:metal ion binding;
Zm00001d033553_T001	Zm00001d033553	C3H-transcription factor 351	Zinc finger CCCH domain-containing protein 33	C3H	PF00642	Zinc finger C-x8-C-x5-C-x3-H type (and similar)	9e-42	140.1	GRMZM2G068476_P01	98.5	0	up	GO:0046872	MF:metal ion binding;
Zm00001d033553_T025	Zm00001d033553	C3H-transcription factor 351	Zinc finger CCCH domain-containing protein 33	C3H	PF00642	Zinc finger C-x8-C-x5-C-x3-H type (and similar)	1.7e-41	139.2	GRMZM2G068476_P01	68.4	2.6e-293	up	GO:0046872	MF:metal ion binding;
Zm00001d033404_T002	Zm00001d033404	Homeobox-transcription factor 110	Homeobox protein knotted-1-like 1	TALE	PF00046	Homeobox domain	1.6e-06	27.7	GRMZM2G061101_P01	94.9	4.3e-198	up	GO:0006355;GO:0005634;GO:0009536;GO:0003677;GO:0043565	BP:regulation of transcription, DNA-templated;CC:nucleus;CC:plastid;MF:DNA binding;MF:sequence-specific DNA binding;
Zm00001d033553_T006	Zm00001d033553	C3H-transcription factor 351	Zinc finger CCCH domain-containing protein 33	C3H	PF00642	Zinc finger C-x8-C-x5-C-x3-H type (and similar)	4.1e-46	153.9	GRMZM2G068476_P01	100	0	up	GO:0046872	MF:metal ion binding;
Zm00001d033553_T012	Zm00001d033553	C3H-transcription factor 351	Zinc finger CCCH domain-containing protein 33	C3H	PF00642	Zinc finger C-x8-C-x5-C-x3-H type (and similar)	4.1e-46	153.9	GRMZM2G068476_P01	100	0	up	GO:0046872	MF:metal ion binding;
Zm00001d033553_T024	Zm00001d033553	C3H-transcription factor 351	Zinc finger CCCH domain-containing protein 33	C3H	PF00642	Zinc finger C-x8-C-x5-C-x3-H type (and similar)	4.1e-46	153.9	GRMZM2G068476_P01	100	0	up	GO:0046872	MF:metal ion binding;
Zm00001d033553_T035	Zm00001d033553	C3H-transcription factor 351	Zinc finger CCCH domain-containing protein 33	C3H	PF00642	Zinc finger C-x8-C-x5-C-x3-H type (and similar)	4.1e-46	153.9	GRMZM2G068476_P01	100	0	up	GO:0046872	MF:metal ion binding;
Zm00001d033404_T001	Zm00001d033404	Homeobox-transcription factor 110	Homeobox protein knotted-1-like 1	TALE	PF03789	ELK domain	4.9e-11	42.2	GRMZM2G061101_P02	100	1.9e-118	up	GO:0006355;GO:0005634;GO:0009536;GO:0003677;GO:0043565	BP:regulation of transcription, DNA-templated;CC:nucleus;CC:plastid;MF:DNA binding;MF:sequence-specific DNA binding;
Zm00001d033553_T015	Zm00001d033553	C3H-transcription factor 351	Zinc finger CCCH domain-containing protein 33	C3H	PF00642	Zinc finger C-x8-C-x5-C-x3-H type (and similar)	4.1e-46	153.9	GRMZM2G068476_P01	100	0	up	GO:0046872	MF:metal ion binding;
Zm00001d033553_T019	Zm00001d033553	C3H-transcription factor 351	Zinc finger CCCH domain-containing protein 33	C3H	PF00642	Zinc finger C-x8-C-x5-C-x3-H type (and similar)	2e-48	161.3	GRMZM2G068476_P01	100	0	up	GO:0046872	MF:metal ion binding;
Zm00001d033553_T037	Zm00001d033553	C3H-transcription factor 351	Zinc finger CCCH domain-containing protein 33	C3H	PF00642	Zinc finger C-x8-C-x5-C-x3-H type (and similar)	4.1e-46	153.9	GRMZM2G068476_P01	100	0	up	GO:0046872	MF:metal ion binding;
Zm00001d033553_T027	Zm00001d033553	C3H-transcription factor 351	Zinc finger CCCH domain-containing protein 33	C3H	PF00642	Zinc finger C-x8-C-x5-C-x3-H type (and similar)	5.4e-48	159.9	GRMZM2G068476_P01	100	0	up	GO:0046872	MF:metal ion binding;
Zm00001d033553_T043	Zm00001d033553	C3H-transcription factor 351	Zinc finger CCCH domain-containing protein 33	C3H	PF00642	Zinc finger C-x8-C-x5-C-x3-H type (and similar)	8.5e-42	140.2	GRMZM2G068476_P01	100	0	up	GO:0046872	MF:metal ion binding;
Zm00001d033553_T053	Zm00001d033553	C3H-transcription factor 351	Zinc finger CCCH domain-containing protein 33	C3H	PF00642	Zinc finger C-x8-C-x5-C-x3-H type (and similar)	5.4e-48	159.9	GRMZM2G068476_P01	100	0	up	GO:0046872	MF:metal ion binding;
Zm00001d033553_T075	Zm00001d033553	C3H-transcription factor 351	Zinc finger CCCH domain-containing protein 33	C3H	PF00642	Zinc finger C-x8-C-x5-C-x3-H type (and similar)	1.7e-41	139.2	GRMZM2G068476_P01	68.4	2.6e-293	up	GO:0046872	MF:metal ion binding;
Zm00001d033553_T055	Zm00001d033553	C3H-transcription factor 351	Zinc finger CCCH domain-containing protein 33	C3H	PF00642	Zinc finger C-x8-C-x5-C-x3-H type (and similar)	4.1e-46	153.9	GRMZM2G068476_P01	100	0	up	GO:0046872	MF:metal ion binding;
Zm00001d033553_T039	Zm00001d033553	C3H-transcription factor 351	Zinc finger CCCH domain-containing protein 33	C3H	PF00642	Zinc finger C-x8-C-x5-C-x3-H type (and similar)	3.4e-46	154.2	GRMZM2G068476_P01	100	0	up	GO:0046872	MF:metal ion binding;
Zm00001d033553_T073	Zm00001d033553	C3H-transcription factor 351	Zinc finger CCCH domain-containing protein 33	C3H	PF00642	Zinc finger C-x8-C-x5-C-x3-H type (and similar)	4.1e-46	153.9	GRMZM2G068476_P01	100	0	up	GO:0046872	MF:metal ion binding;
Zm00001d033553_T068	Zm00001d033553	C3H-transcription factor 351	Zinc finger CCCH domain-containing protein 33	C3H	PF00642	Zinc finger C-x8-C-x5-C-x3-H type (and similar)	1.1e-46	155.8	GRMZM2G068476_P01	100	0	up	GO:0046872	MF:metal ion binding;
Zm00001d033553_T042	Zm00001d033553	C3H-transcription factor 351	Zinc finger CCCH domain-containing protein 33	C3H	PF00642	Zinc finger C-x8-C-x5-C-x3-H type (and similar)	4.1e-46	153.9	GRMZM2G068476_P01	100	0	up	GO:0046872	MF:metal ion binding;
Zm00001d033553_T052	Zm00001d033553	C3H-transcription factor 351	Zinc finger CCCH domain-containing protein 33	C3H	PF00642	Zinc finger C-x8-C-x5-C-x3-H type (and similar)	4.1e-46	153.9	GRMZM2G068476_P01	100	0	up	GO:0046872	MF:metal ion binding;
Zm00001d033553_T071	Zm00001d033553	C3H-transcription factor 351	Zinc finger CCCH domain-containing protein 33	C3H	PF00642	Zinc finger C-x8-C-x5-C-x3-H type (and similar)	8.5e-42	140.2	GRMZM2G068476_P01	100	0	up	GO:0046872	MF:metal ion binding;
Zm00001d033553_T076	Zm00001d033553	C3H-transcription factor 351	Zinc finger CCCH domain-containing protein 33	C3H	PF00642	Zinc finger C-x8-C-x5-C-x3-H type (and similar)	8.4e-47	156.1	GRMZM2G068476_P01	100	0	up	GO:0046872	MF:metal ion binding;
Zm00001d033553_T067	Zm00001d033553	C3H-transcription factor 351	Zinc finger CCCH domain-containing protein 33	C3H	PF00642	Zinc finger C-x8-C-x5-C-x3-H type (and similar)	4.1e-46	153.9	GRMZM2G068476_P01	100	0	up	GO:0046872	MF:metal ion binding;
Zm00001d033553_T049	Zm00001d033553	C3H-transcription factor 351	Zinc finger CCCH domain-containing protein 33	C3H	PF00642	Zinc finger C-x8-C-x5-C-x3-H type (and similar)	4.1e-46	153.9	GRMZM2G068476_P01	100	0	up	GO:0046872	MF:metal ion binding;
Zm00001d033553_T044	Zm00001d033553	C3H-transcription factor 351	Zinc finger CCCH domain-containing protein 33	C3H	PF00642	Zinc finger C-x8-C-x5-C-x3-H type (and similar)	4.1e-46	153.9	GRMZM2G068476_P01	100	0	up	GO:0046872	MF:metal ion binding;
Zm00001d033553_T050	Zm00001d033553	C3H-transcription factor 351	Zinc finger CCCH domain-containing protein 33	C3H	PF00642	Zinc finger C-x8-C-x5-C-x3-H type (and similar)	3.5e-46	154.2	GRMZM2G068476_P01	100	0	up	GO:0046872	MF:metal ion binding;
Zm00001d033553_T074	Zm00001d033553	C3H-transcription factor 351	Zinc finger CCCH domain-containing protein 33	C3H	PF00642	Zinc finger C-x8-C-x5-C-x3-H type (and similar)	4.1e-46	153.9	GRMZM2G068476_P01	100	0	up	GO:0046872	MF:metal ion binding;
Zm00001d033553_T072	Zm00001d033553	C3H-transcription factor 351	Zinc finger CCCH domain-containing protein 33	C3H	PF00642	Zinc finger C-x8-C-x5-C-x3-H type (and similar)	4.1e-46	153.9	GRMZM2G068476_P01	100	0	up	GO:0046872	MF:metal ion binding;
Zm00001d033553_T051	Zm00001d033553	C3H-transcription factor 351	Zinc finger CCCH domain-containing protein 33	C3H	PF00642	Zinc finger C-x8-C-x5-C-x3-H type (and similar)	4.1e-46	153.9	GRMZM2G068476_P01	100	0	up	GO:0046872	MF:metal ion binding;
Zm00001d033553_T046	Zm00001d033553	C3H-transcription factor 351	Zinc finger CCCH domain-containing protein 33	C3H	PF00642	Zinc finger C-x8-C-x5-C-x3-H type (and similar)	4.1e-46	153.9	GRMZM2G068476_P01	100	0	up	GO:0046872	MF:metal ion binding;
Zm00001d033553_T078	Zm00001d033553	C3H-transcription factor 351	Zinc finger CCCH domain-containing protein 33	C3H	PF00642	Zinc finger C-x8-C-x5-C-x3-H type (and similar)	4.1e-46	153.9	GRMZM2G068476_P01	100	0	up	GO:0046872	MF:metal ion binding;
Zm00001d038811_T001	Zm00001d038811	Homeobox-transcription factor 47	Putative homeodomain-like transcription factor superfamily protein	HB-PHD	PF00046	Homeobox domain	4.2e-10	39.2	GRMZM2G474656_P01	73.9	1.9e-167	up	GO:0046872;GO:0003677	MF:metal ion binding;MF:DNA binding;
Zm00001d038746_T001	Zm00001d038746	HSF-transcription factor 15	Heat stress transcription factor A-4a	HSF	PF00447	HSF-type DNA-binding	3.4e-30	104.4	AC206165.3_FGP007	100	5.1e-265	down	GO:0006355;GO:0005634;GO:0003700;GO:0043565;GO:0003677	BP:regulation of transcription, DNA-templated;CC:nucleus;MF:transcription factor activity, sequence-specific DNA binding;MF:sequence-specific DNA binding;MF:DNA binding;
Zm00001d038907_T001	Zm00001d038907	AP2-EREBP-transcription factor 162	AP2/ERF and B3 domain-containing transcription repressor TEM1	B3 superfamily	PF02362	B3 DNA binding domain	9.6e-27	92.7	GRMZM2G059939_P02	100	1.5e-225	down	GO:0006355;GO:0006351;GO:0005634;GO:0003700;GO:0003677	BP:regulation of transcription, DNA-templated;BP:transcription, DNA-templated;CC:nucleus;MF:transcription factor activity, sequence-specific DNA binding;MF:DNA binding;
Zm00001d038907_T001	Zm00001d038907	AP2-EREBP-transcription factor 162	AP2/ERF and B3 domain-containing transcription repressor TEM1	AP2/ERF	PF00847	AP2 domain	2.8e-08	33.8	GRMZM2G059939_P02	100	1.5e-225	down	GO:0006355;GO:0006351;GO:0005634;GO:0003700;GO:0003677	BP:regulation of transcription, DNA-templated;BP:transcription, DNA-templated;CC:nucleus;MF:transcription factor activity, sequence-specific DNA binding;MF:DNA binding;
Zm00001d038811_T001	Zm00001d038811	Homeobox-transcription factor 47	Putative homeodomain-like transcription factor superfamily protein	HB	PF00046	Homeobox domain	4.2e-10	39.2	GRMZM2G474656_P01	73.9	1.9e-167	up	GO:0046872;GO:0003677	MF:metal ion binding;MF:DNA binding;
Zm00001d038811_T001	Zm00001d038811	Homeobox-transcription factor 47	Putative homeodomain-like transcription factor superfamily protein	HB-PHD	PF00628	PHD-finger	3.8e-13	49	GRMZM2G474656_P01	73.9	1.9e-167	up	GO:0046872;GO:0003677	MF:metal ion binding;MF:DNA binding;
Zm00001d038907_T001	Zm00001d038907	AP2-EREBP-transcription factor 162	AP2/ERF and B3 domain-containing transcription repressor TEM1	AP2/ERF	PF02362	B3 DNA binding domain	9.6e-27	92.7	GRMZM2G059939_P02	100	1.5e-225	down	GO:0006355;GO:0006351;GO:0005634;GO:0003700;GO:0003677	BP:regulation of transcription, DNA-templated;BP:transcription, DNA-templated;CC:nucleus;MF:transcription factor activity, sequence-specific DNA binding;MF:DNA binding;
Zm00001d040318_T002	Zm00001d040318	NAC-transcription factor 66	NAC domain-containing protein 89	NAC	PF02365	No apical meristem (NAM) protein	4.4e-24	85	GRMZM2G064541_P01	100	1.6e-304	down	GO:0006355;GO:0006351;GO:0016021;GO:0005634;GO:0003677	BP:regulation of transcription, DNA-templated;BP:transcription, DNA-templated;CC:integral component of membrane;CC:nucleus;MF:DNA binding;
Zm00001d040318_T005	Zm00001d040318	NAC-transcription factor 66	NAC domain-containing protein 89	NAC	PF02365	No apical meristem (NAM) protein	3.5e-25	88.5	GRMZM2G064541_P01	100	4.3e-88	down	GO:0006355;GO:0006351;GO:0016021;GO:0005634;GO:0003677	BP:regulation of transcription, DNA-templated;BP:transcription, DNA-templated;CC:integral component of membrane;CC:nucleus;MF:DNA binding;
Zm00001d040318_T001	Zm00001d040318	NAC-transcription factor 66	NAC domain-containing protein 89	NAC	PF02365	No apical meristem (NAM) protein	4.4e-24	85	GRMZM2G064541_P01	100	1.6e-304	down	GO:0006355;GO:0006351;GO:0016021;GO:0005634;GO:0003677	BP:regulation of transcription, DNA-templated;BP:transcription, DNA-templated;CC:integral component of membrane;CC:nucleus;MF:DNA binding;
Zm00001d041277_T001	Zm00001d041277	C2C2-YABBY-transcription factor 5	Putative axial regulator YABBY 2	C2C2	PF04690	YABBY protein	9e-71	237.5	GRMZM2G116646_P02	100	2.2e-122	down	GO:0007275	BP:multicellular organism development;
Zm00001d041277_T005	Zm00001d041277	C2C2-YABBY-transcription factor 5	Putative axial regulator YABBY 2	C2C2	PF04690	YABBY protein	2.1e-12	47.8	GRMZM2G116646_P05	100	3.6e-66	down	GO:0007275	BP:multicellular organism development;
Zm00001d041277_T002	Zm00001d041277	C2C2-YABBY-transcription factor 5	Putative axial regulator YABBY 2	C2C2	PF04690	YABBY protein	9.8e-54	182.1	GRMZM2G116646_P02	100	1.3e-102	down	GO:0007275	BP:multicellular organism development;
Zm00001d041576_T001	Zm00001d041576	MYB-transcription factor 6	Transcription factor MYB48	MYB	PF00249	Myb-like DNA-binding domain	4.9e-33	112.9	GRMZM2G047626_P01	100	6.5e-150	up	GO:0003677	MF:DNA binding;
Zm00001d041277_T006	Zm00001d041277	C2C2-YABBY-transcription factor 5	Putative axial regulator YABBY 2	C2C2	PF04690	YABBY protein	2.2e-29	103	GRMZM2G116646_P05	100	6.8e-86	down	GO:0007275	BP:multicellular organism development;
Zm00001d041576_T002	Zm00001d041576	MYB-transcription factor 6	Transcription factor MYB48	MYB	PF00249	Myb-like DNA-binding domain	9.8e-21	73.5	GRMZM2G047626_P01	99.5	4.8e-125	up	GO:0003677	MF:DNA binding;
Zm00001d041576_T003	Zm00001d041576	MYB-transcription factor 6	Transcription factor MYB48	MYB_related	PF00249	Myb-like DNA-binding domain	2.8e-14	52.8	GRMZM2G047626_P01	100	1.6e-108	up	GO:0003677	MF:DNA binding;
Zm00001d041576_T004	Zm00001d041576	MYB-transcription factor 6	Transcription factor MYB48	MYB	PF00249	Myb-like DNA-binding domain	9.8e-21	73.5	GRMZM2G047626_P01	99.5	4.8e-125	up	GO:0003677	MF:DNA binding;
Zm00001d041604_T001	Zm00001d041604	bZIP-transcription factor 48	bZIP transcription factor 53	bZIP	PF00170	bZIP transcription factor	1.1e-11	44.5	GRMZM2G160902_P01	100	5.6e-72	down	GO:0006355;GO:0003700	BP:regulation of transcription, DNA-templated;MF:transcription factor activity, sequence-specific DNA binding;
Zm00001d043062_T001	Zm00001d043062	WRKY-transcription factor 40	Probable WRKY transcription factor 30	WRKY	PF03106	WRKY DNA -binding domain	4.7e-22	78	GRMZM2G158328_P01	100	2.8e-185	up	GO:0006355;GO:0003700;GO:0043565	BP:regulation of transcription, DNA-templated;MF:transcription factor activity, sequence-specific DNA binding;MF:sequence-specific DNA binding;
Zm00001d044272_T001	Zm00001d044272	bHLH-transcription factor 94	Putative transcription factor bHLH041	bHLH	PF00010	Helix-loop-helix DNA-binding domain	1.1e-10	41.1	GRMZM5G849600_P01	100	3.6e-233	up	GO:0046983;GO:0005488;GO:0003677	MF:protein dimerization activity;MF:binding;MF:DNA binding;
Zm00001d044074_T001	Zm00001d044074	C3H-transcription factor 321	Zinc finger CCCH domain-containing protein 14	C3H	PF00642	Zinc finger C-x8-C-x5-C-x3-H type (and similar)	1.1e-16	60.2	GRMZM2G157927_P02	88.9	8.1e-184	up	GO:0046872	MF:metal ion binding;
Zm00001d047017_T001	Zm00001d047017	bHLH-transcription factor 91	Putative HLH DNA-binding domain superfamily protein	bHLH	PF00010	Helix-loop-helix DNA-binding domain	1.9e-10	40.4	GRMZM2G049229_P01	100	0	down	GO:0005634;GO:0046983;GO:0005488;GO:0003677	CC:nucleus;MF:protein dimerization activity;MF:binding;MF:DNA binding;
Zm00001d047050_T001	Zm00001d047050		NAC domain containing protein 71	NAC	PF02365	No apical meristem (NAM) protein	4.5e-29	101	GRMZM2G082709_P01	69.4	5e-99	up	GO:0006355;GO:0006351;GO:0005634;GO:0003677	BP:regulation of transcription, DNA-templated;BP:transcription, DNA-templated;CC:nucleus;MF:DNA binding;
Zm00001d049136_T001	Zm00001d049136		RNApolymerase 14 kDa subunit	NAC	PF02365	No apical meristem (NAM) protein	1.6e-11	44.8	GRMZM5G832473_P01	90.5	2.9e-59	up	GO:0006355;GO:0006351;GO:0031981;GO:0055029;GO:0005634;GO:0003677;GO:0003899;GO:0046983	BP:regulation of transcription, DNA-templated;BP:transcription, DNA-templated;CC:nuclear lumen;CC:nuclear DNA-directed RNA polymerase complex;CC:nucleus;MF:DNA binding;MF:DNA-directed RNA polymerase activity;MF:protein dimerization activity;
Zm00001d051316_T004	Zm00001d051316	Trihelix-transcription factor 16	Putative homeodomain-like transcription factor superfamily protein isoform 1%3B Putative homeodomain-like transcription factor superfamily protein isoform 2	MYB_related	PF00249	Myb-like DNA-binding domain	6.3e-09	35.7	GRMZM2G063203_P02	98.9	0	down	GO:0003677	MF:DNA binding;
Zm00001d051316_T005	Zm00001d051316	Trihelix-transcription factor 16	Putative homeodomain-like transcription factor superfamily protein isoform 1%3B Putative homeodomain-like transcription factor superfamily protein isoform 2	MYB_related	PF00249	Myb-like DNA-binding domain	6.8e-06	26	GRMZM2G063203_P02	98.4	4e-204	down	GO:0003677	MF:DNA binding;
Zm00001d051316_T001	Zm00001d051316	Trihelix-transcription factor 16	Putative homeodomain-like transcription factor superfamily protein isoform 1%3B Putative homeodomain-like transcription factor superfamily protein isoform 2	MYB_related	PF00249	Myb-like DNA-binding domain	9.4e-09	35.2	GRMZM2G063203_P03	100	0	down	GO:0003677	MF:DNA binding;
Zm00001d051316_T003	Zm00001d051316	Trihelix-transcription factor 16	Putative homeodomain-like transcription factor superfamily protein isoform 1%3B Putative homeodomain-like transcription factor superfamily protein isoform 2	MYB_related	PF00249	Myb-like DNA-binding domain	6.3e-09	35.7	GRMZM2G063203_P02	98.9	0	down	GO:0003677	MF:DNA binding;
Zm00001d051316_T006	Zm00001d051316	Trihelix-transcription factor 16	Putative homeodomain-like transcription factor superfamily protein isoform 1%3B Putative homeodomain-like transcription factor superfamily protein isoform 2	MYB_related	PF00249	Myb-like DNA-binding domain	6e-06	26.2	GRMZM2G063203_P02	92	1.4e-128	down	GO:0003677	MF:DNA binding;
Zm00001d051316_T002	Zm00001d051316	Trihelix-transcription factor 16	Putative homeodomain-like transcription factor superfamily protein isoform 1%3B Putative homeodomain-like transcription factor superfamily protein isoform 2	MYB_related	PF00249	Myb-like DNA-binding domain	9.4e-09	35.2	GRMZM2G063203_P03	100	0	down	GO:0003677	MF:DNA binding;
Zm00001d053895_T004	Zm00001d053895	bHLH-transcription factor 51	Transcription factor ABORTED MICROSPORES	bHLH	PF00010	Helix-loop-helix DNA-binding domain	4.8e-10	39.1	GRMZM2G139372_P03	100	0	up	GO:0046983;GO:0005488;GO:0003677	MF:protein dimerization activity;MF:binding;MF:DNA binding;
Zm00001d053895_T001	Zm00001d053895	bHLH-transcription factor 51	Transcription factor ABORTED MICROSPORES	bHLH	PF00010	Helix-loop-helix DNA-binding domain	5.1e-10	39	GRMZM2G139372_P07	100	0	up	GO:0046983;GO:0005488;GO:0003677	MF:protein dimerization activity;MF:binding;MF:DNA binding;
Zm00001d053895_T002	Zm00001d053895	bHLH-transcription factor 51	Transcription factor ABORTED MICROSPORES	bHLH	PF00010	Helix-loop-helix DNA-binding domain	4.8e-10	39.1	GRMZM2G139372_P03	100	0	up	GO:0046983;GO:0005488;GO:0003677	MF:protein dimerization activity;MF:binding;MF:DNA binding;
Zm00001d053895_T003	Zm00001d053895	bHLH-transcription factor 51	Transcription factor ABORTED MICROSPORES	bHLH	PF00010	Helix-loop-helix DNA-binding domain	4.4e-10	39.2	GRMZM2G139372_P06	100	0	up	GO:0046983;GO:0005488;GO:0003677	MF:protein dimerization activity;MF:binding;MF:DNA binding;
