# Supplementary material for: Maize leaves drought-responsive genes revealed by comparative transcriptome of two cultivars during the filling stage
Source: PLoS One. 2019 Oct 30;14(10):e0223786. doi: 10.1371/journal.pone.0223786 (PMC6821100; doi:10.1371/journal.pone.0223786)
Supplement: S5 Table — (XLS) [file pone.0223786.s005.xls]

## Sheet: GensetKEGGClass
KEGG pathway annotation and class for Area Ⅲ.
First Category	Second Category	pathway ID	Description	Numbers
Metabolism	Carbohydrate metabolism	map00500	Starch and sucrose metabolism	13
Environmental Information Processing	Signal transduction	map04075	Plant hormone signal transduction	13
Cellular Processes	Transport and catabolism	map04144	Endocytosis	12
Metabolism	Biosynthesis of other secondary metabolites	map00940	Phenylpropanoid biosynthesis	11
Environmental Information Processing	Signal transduction	map04016	MAPK signaling pathway - plant	10
Metabolism	Carbohydrate metabolism	map00562	Inositol phosphate metabolism	9
Metabolism	Carbohydrate metabolism	map00010	Glycolysis / Gluconeogenesis	9
Metabolism	Metabolism of other amino acids	map00460	Cyanoamino acid metabolism	8
Environmental Information Processing	Signal transduction	map04070	Phosphatidylinositol signaling system	8
Organismal Systems	Environmental adaptation	map04626	Plant-pathogen interaction	8
Metabolism	Amino acid metabolism	map00250	Alanine, aspartate and glutamate metabolism	6
Metabolism	Lipid metabolism	map00061	Fatty acid biosynthesis	6
Metabolism	Amino acid metabolism	map00260	Glycine, serine and threonine metabolism	6
Metabolism	Amino acid metabolism	map00270	Cysteine and methionine metabolism	6
Metabolism	Metabolism of other amino acids	map00480	Glutathione metabolism	6
Metabolism	Carbohydrate metabolism	map00520	Amino sugar and nucleotide sugar metabolism	6
Genetic Information Processing	Transcription	map03040	Spliceosome	6
Genetic Information Processing	Folding, sorting and degradation	map03018	RNA degradation	6
Genetic Information Processing	Replication and repair	map03430	Mismatch repair	6
Genetic Information Processing	Replication and repair	map03030	DNA replication	6
Genetic Information Processing	Replication and repair	map03440	Homologous recombination	6
Cellular Processes	Transport and catabolism	map04146	Peroxisome	6
Metabolism	Energy metabolism	map00710	Carbon fixation in photosynthetic organisms	5
Metabolism	Carbohydrate metabolism	map00052	Galactose metabolism	5
Metabolism	Metabolism of terpenoids and polyketides	map00906	Carotenoid biosynthesis	5
Metabolism	Metabolism of terpenoids and polyketides	map00905	Brassinosteroid biosynthesis	5
Metabolism	Energy metabolism	map00195	Photosynthesis	5
Metabolism	Nucleotide metabolism	map00230	Purine metabolism	5
Genetic Information Processing	Translation	map03010	Ribosome	5
Genetic Information Processing	Translation	map03015	mRNA surveillance pathway	5
Metabolism	Biosynthesis of other secondary metabolites	map00941	Flavonoid biosynthesis	4
Metabolism	Biosynthesis of other secondary metabolites	map00945	Stilbenoid, diarylheptanoid and gingerol biosynthesis	4
Metabolism	Lipid metabolism	map00564	Glycerophospholipid metabolism	4
Metabolism	Amino acid metabolism	map00350	Tyrosine metabolism	4
Metabolism	Energy metabolism	map00190	Oxidative phosphorylation	4
Metabolism	Carbohydrate metabolism	map00030	Pentose phosphate pathway	4
Metabolism	Carbohydrate metabolism	map00620	Pyruvate metabolism	4
Metabolism	Carbohydrate metabolism	map00630	Glyoxylate and dicarboxylate metabolism	4
Genetic Information Processing	Folding, sorting and degradation	map04120	Ubiquitin mediated proteolysis	4
Genetic Information Processing	Translation	map03013	RNA transport	4
Genetic Information Processing	Folding, sorting and degradation	map04141	Protein processing in endoplasmic reticulum	4
Genetic Information Processing	Replication and repair	map03420	Nucleotide excision repair	4
Metabolism	Metabolism of cofactors and vitamins	map00740	Riboflavin metabolism	3
Metabolism	Carbohydrate metabolism	map00051	Fructose and mannose metabolism	3
Metabolism	Lipid metabolism	map00600	Sphingolipid metabolism	3
Metabolism	Amino acid metabolism	map00360	Phenylalanine metabolism	3
Metabolism	Metabolism of terpenoids and polyketides	map00900	Terpenoid backbone biosynthesis	3
Metabolism	Energy metabolism	map00196	Photosynthesis - antenna proteins	3
Metabolism	Energy metabolism	map00920	Sulfur metabolism	3
Metabolism	Metabolism of cofactors and vitamins	map00730	Thiamine metabolism	3
Metabolism	Lipid metabolism	map01040	Biosynthesis of unsaturated fatty acids	3
Metabolism	Nucleotide metabolism	map00240	Pyrimidine metabolism	3
Metabolism	Amino acid metabolism	map00400	Phenylalanine, tyrosine and tryptophan biosynthesis	3
Metabolism	Amino acid metabolism	map00310	Lysine degradation	2
Metabolism	Metabolism of cofactors and vitamins	map00790	Folate biosynthesis	2
Metabolism	Carbohydrate metabolism	map00650	Butanoate metabolism	2
Metabolism	Biosynthesis of other secondary metabolites	map00944	Flavone and flavonol biosynthesis	2
Metabolism	Metabolism of cofactors and vitamins	map00780	Biotin metabolism	2
Metabolism	Lipid metabolism	map00073	Cutin, suberine and wax biosynthesis	2
Metabolism	Biosynthesis of other secondary metabolites	map00261	Monobactam biosynthesis	2
Metabolism	Carbohydrate metabolism	map00040	Pentose and glucuronate interconversions	2
Metabolism	Lipid metabolism	map00565	Ether lipid metabolism	2
Metabolism	Lipid metabolism	map00561	Glycerolipid metabolism	2
Metabolism	Amino acid metabolism	map00280	Valine, leucine and isoleucine degradation	2
Metabolism	Metabolism of cofactors and vitamins	map00760	Nicotinate and nicotinamide metabolism	2
Metabolism	Energy metabolism	map00910	Nitrogen metabolism	2
Metabolism	Lipid metabolism	map00592	alpha-Linolenic acid metabolism	2
Metabolism	Lipid metabolism	map00100	Steroid biosynthesis	2
Metabolism	Carbohydrate metabolism	map00020	Citrate cycle (TCA cycle)	2
Metabolism	Amino acid metabolism	map00290	Valine, leucine and isoleucine biosynthesis	2
Metabolism	Lipid metabolism	map00590	Arachidonic acid metabolism	2
Metabolism	Metabolism of cofactors and vitamins	map00130	Ubiquinone and other terpenoid-quinone biosynthesis	2
Metabolism	Metabolism of other amino acids	map00430	Taurine and hypotaurine metabolism	2
Metabolism	Biosynthesis of other secondary metabolites	map00950	Isoquinoline alkaloid biosynthesis	2
Genetic Information Processing	Folding, sorting and degradation	map03060	Protein export	2
Genetic Information Processing	Replication and repair	map03410	Base excision repair	2
Genetic Information Processing	Folding, sorting and degradation	map03050	Proteasome	2
Cellular Processes	Transport and catabolism	map04145	Phagosome	2
Metabolism	Lipid metabolism	map00071	Fatty acid degradation	1
Metabolism	Metabolism of other amino acids	map00410	beta-Alanine metabolism	1
Metabolism	Metabolism of cofactors and vitamins	map00860	Porphyrin and chlorophyll metabolism	1
Metabolism	Amino acid metabolism	map00300	Lysine biosynthesis	1
Metabolism	Amino acid metabolism	map00380	Tryptophan metabolism	1
Metabolism	Metabolism of terpenoids and polyketides	map00908	Zeatin biosynthesis	1
Metabolism	Biosynthesis of other secondary metabolites	map00960	Tropane, piperidine and pyridine alkaloid biosynthesis	1
Metabolism	Glycan biosynthesis and metabolism	map00563	Glycosylphosphatidylinositol (GPI)-anchor biosynthesis	1
Metabolism	Carbohydrate metabolism	map00053	Ascorbate and aldarate metabolism	1
Metabolism	Glycan biosynthesis and metabolism	map00603	Glycosphingolipid biosynthesis - globo and isoglobo series	1
Metabolism	Lipid metabolism	map00591	Linoleic acid metabolism	1
Metabolism	Glycan biosynthesis and metabolism	map00510	N-Glycan biosynthesis	1
Metabolism	Metabolism of cofactors and vitamins	map00750	Vitamin B6 metabolism	1
Metabolism	Metabolism of other amino acids	map00450	Selenocompound metabolism	1
Metabolism	Metabolism of terpenoids and polyketides	map00904	Diterpenoid biosynthesis	1
Metabolism	Metabolism of terpenoids and polyketides	map00902	Monoterpenoid biosynthesis	1
Metabolism	Biosynthesis of other secondary metabolites	map00901	Indole alkaloid biosynthesis	1
Metabolism	Amino acid metabolism	map00220	Arginine biosynthesis	1
Metabolism	Biosynthesis of other secondary metabolites	map00402	Benzoxazinoid biosynthesis	1
Metabolism	Carbohydrate metabolism	map00640	Propanoate metabolism	1
Genetic Information Processing	Translation	map00970	Aminoacyl-tRNA biosynthesis	1
Genetic Information Processing	Transcription	map03020	RNA polymerase	1
Genetic Information Processing	Transcription	map03022	Basal transcription factors	1
Environmental Information Processing	Membrane transport	map02010	ABC transporters	1
Organismal Systems	Environmental adaptation	map04712	Circadian rhythm - plant	1
Human Diseases	Endocrine and metabolic diseases	map04933	AGE-RAGE signaling pathway in diabetic complications	1
