# Supplementary material for: Maize leaves drought-responsive genes revealed by comparative transcriptome of two cultivars during the filling stage
Source: PLoS One. 2019 Oct 30;14(10):e0223786. doi: 10.1371/journal.pone.0223786 (PMC6821100; doi:10.1371/journal.pone.0223786)
Supplement: S6 Table — (XLS) [file pone.0223786.s006.xls]

## Sheet: Number of connected
Number of connections of each gene node
Gene name	Number of connected
ENSRNA049477866	71
ENSRNA049478041	77
ENSRNA049478180	151
ENSRNA049478662	3
ENSRNA049478799	163
ENSRNA049478881	149
Zm00001d000094	184
Zm00001d000126	14
Zm00001d000137	62
Zm00001d000208	53
Zm00001d000217	150
Zm00001d000401	148
Zm00001d000424	70
Zm00001d000497	60
Zm00001d000499	134
Zm00001d000707	46
Zm00001d000808	75
Zm00001d000824	104
Zm00001d000829	74
Zm00001d000867	69
Zm00001d000909	46
Zm00001d000980	114
Zm00001d001248	69
Zm00001d001272	192
Zm00001d001320	54
Zm00001d001353	70
Zm00001d001602	187
Zm00001d001839	64
Zm00001d001846	69
Zm00001d001855	157
Zm00001d001911	156
Zm00001d001936	101
Zm00001d002007	2
Zm00001d002016	79
Zm00001d002034	76
Zm00001d002136	113
Zm00001d002139	93
Zm00001d002173	28
Zm00001d002194	91
Zm00001d002213	32
Zm00001d002216	12
Zm00001d002252	57
Zm00001d002288	88
Zm00001d002377	112
Zm00001d002405	77
Zm00001d002411	95
Zm00001d002435	69
Zm00001d002436	100
Zm00001d002455	77
Zm00001d002506	155
Zm00001d002514	5
Zm00001d002534	91
Zm00001d002547	84
Zm00001d002549	142
Zm00001d002558	130
Zm00001d002630	161
Zm00001d002669	44
Zm00001d002678	178
Zm00001d002680	82
Zm00001d002705	57
Zm00001d002739	2
Zm00001d002802	64
Zm00001d002939	152
Zm00001d002996	73
Zm00001d003022	78
Zm00001d003025	123
Zm00001d003044	85
Zm00001d003086	110
Zm00001d003088	57
Zm00001d003110	101
Zm00001d003112	176
Zm00001d003120	10
Zm00001d003148	158
Zm00001d003149	42
Zm00001d003167	157
Zm00001d003195	113
Zm00001d003199	31
Zm00001d003200	47
Zm00001d003283	46
Zm00001d003304	149
Zm00001d003365	15
Zm00001d003386	67
Zm00001d003400	143
Zm00001d003404	109
Zm00001d003422	56
Zm00001d003446	75
Zm00001d003464	42
Zm00001d003501	108
Zm00001d003575	126
Zm00001d003584	107
Zm00001d003588	50
Zm00001d003593	106
Zm00001d003614	65
Zm00001d003625	88
Zm00001d003730	57
Zm00001d003796	58
Zm00001d003810	176
Zm00001d003867	170
Zm00001d003924	10
Zm00001d004006	30
Zm00001d004138	140
Zm00001d004342	72
Zm00001d004344	55
Zm00001d004346	54
Zm00001d004348	85
Zm00001d004413	60
Zm00001d004451	134
Zm00001d004475	103
Zm00001d004524	42
Zm00001d004698	94
Zm00001d004727	56
Zm00001d004755	90
Zm00001d004775	5
Zm00001d004875	54
Zm00001d004950	180
Zm00001d004957	111
Zm00001d004986	62
Zm00001d005018	68
Zm00001d005022	178
Zm00001d005029	87
Zm00001d005080	48
Zm00001d005083	98
Zm00001d005275	45
Zm00001d005315	85
Zm00001d005325	10
Zm00001d005503	167
Zm00001d005542	62
Zm00001d005546	47
Zm00001d005587	63
Zm00001d005662	143
Zm00001d005674	98
Zm00001d005684	111
Zm00001d005736	53
Zm00001d005741	81
Zm00001d005757	116
Zm00001d005769	60
Zm00001d005775	3
Zm00001d005780	129
Zm00001d005782	58
Zm00001d005798	22
Zm00001d005826	115
Zm00001d005851	83
Zm00001d005978	52
Zm00001d005981	106
Zm00001d005996	164
Zm00001d006034	70
Zm00001d006102	81
Zm00001d006165	95
Zm00001d006242	70
Zm00001d006249	97
Zm00001d006303	101
Zm00001d006324	57
Zm00001d006331	77
Zm00001d006335	144
Zm00001d006446	2
Zm00001d006449	55
Zm00001d006476	75
Zm00001d006500	59
Zm00001d006501	34
Zm00001d006509	97
Zm00001d006523	130
Zm00001d006535	120
Zm00001d006590	83
Zm00001d006601	162
Zm00001d006626	82
Zm00001d006726	104
Zm00001d006727	48
Zm00001d006745	169
Zm00001d006834	91
Zm00001d006855	59
Zm00001d007049	49
Zm00001d007076	94
Zm00001d007082	79
Zm00001d007156	95
Zm00001d007257	93
Zm00001d007313	57
Zm00001d007394	79
Zm00001d007396	11
Zm00001d007399	46
Zm00001d007473	44
Zm00001d007531	65
Zm00001d007560	78
Zm00001d007616	101
Zm00001d007637	23
Zm00001d007644	99
Zm00001d007764	27
Zm00001d007822	47
Zm00001d007827	17
Zm00001d007858	77
Zm00001d007918	58
Zm00001d007963	160
Zm00001d007992	159
Zm00001d008067	55
Zm00001d008139	77
Zm00001d008177	46
Zm00001d008181	73
Zm00001d008198	48
Zm00001d008201	30
Zm00001d008338	37
Zm00001d008351	91
Zm00001d008406	54
Zm00001d008466	93
Zm00001d008479	130
Zm00001d008496	51
Zm00001d008514	51
Zm00001d008528	66
Zm00001d008535	108
Zm00001d008541	44
Zm00001d008545	42
Zm00001d008750	98
Zm00001d008852	91
Zm00001d009114	78
Zm00001d009116	68
Zm00001d009146	107
Zm00001d009385	158
Zm00001d009469	157
Zm00001d009549	62
Zm00001d009582	88
Zm00001d009610	128
Zm00001d009612	138
Zm00001d009620	155
Zm00001d009626	61
Zm00001d009667	153
Zm00001d009688	46
Zm00001d009694	152
Zm00001d009702	123
Zm00001d009707	122
Zm00001d009710	156
Zm00001d009735	43
Zm00001d009805	100
Zm00001d009960	70
Zm00001d010038	59
Zm00001d010060	45
Zm00001d010066	75
Zm00001d010075	55
Zm00001d010135	35
Zm00001d010162	41
Zm00001d010180	56
Zm00001d010190	73
Zm00001d010292	150
Zm00001d010325	80
Zm00001d010353	48
Zm00001d010410	132
Zm00001d010554	131
Zm00001d010585	38
Zm00001d010586	4
Zm00001d010627	70
Zm00001d010654	74
Zm00001d010676	49
Zm00001d010687	62
Zm00001d010730	73
Zm00001d010754	86
Zm00001d010877	94
Zm00001d010899	85
Zm00001d010972	2
Zm00001d011001	117
Zm00001d011051	42
Zm00001d011154	91
Zm00001d011183	45
Zm00001d011185	73
Zm00001d011285	64
Zm00001d011319	127
Zm00001d011395	52
Zm00001d011450	51
Zm00001d011503	104
Zm00001d011602	66
Zm00001d011620	145
Zm00001d011710	84
Zm00001d011763	72
Zm00001d011832	56
Zm00001d011932	54
Zm00001d011941	38
Zm00001d011965	56
Zm00001d012019	37
Zm00001d012033	82
Zm00001d012044	49
Zm00001d012079	51
Zm00001d012115	72
Zm00001d012232	82
Zm00001d012257	74
Zm00001d012263	5
Zm00001d012274	26
Zm00001d012302	124
Zm00001d012328	84
Zm00001d012333	70
Zm00001d012339	93
Zm00001d012367	143
Zm00001d012402	83
Zm00001d012407	101
Zm00001d012457	71
Zm00001d012509	1
Zm00001d012571	122
Zm00001d012576	100
Zm00001d012578	40
Zm00001d012636	121
Zm00001d012717	44
Zm00001d012725	70
Zm00001d012744	38
Zm00001d012763	24
Zm00001d012780	40
Zm00001d012791	6
Zm00001d012909	45
Zm00001d012933	56
Zm00001d012962	81
Zm00001d012969	115
Zm00001d013021	24
Zm00001d013042	97
Zm00001d013057	9
Zm00001d013097	11
Zm00001d013118	38
Zm00001d013154	48
Zm00001d013179	120
Zm00001d013181	86
Zm00001d013230	52
Zm00001d013250	73
Zm00001d013296	138
Zm00001d013338	83
Zm00001d013364	47
Zm00001d013398	118
Zm00001d013418	39
Zm00001d013471	50
Zm00001d013488	72
Zm00001d013492	57
Zm00001d013498	70
Zm00001d013506	36
Zm00001d013536	55
Zm00001d013571	24
Zm00001d013573	42
Zm00001d013592	3
Zm00001d013611	63
Zm00001d013708	69
Zm00001d013759	52
Zm00001d013816	40
Zm00001d013817	44
Zm00001d013827	136
Zm00001d013830	96
Zm00001d013855	41
Zm00001d013874	38
Zm00001d013894	80
Zm00001d013901	41
Zm00001d013908	68
Zm00001d013953	50
Zm00001d013977	50
Zm00001d014083	65
Zm00001d014116	4
Zm00001d014152	59
Zm00001d014178	70
Zm00001d014191	27
Zm00001d014224	71
Zm00001d014405	116
Zm00001d014463	67
Zm00001d014510	53
Zm00001d014518	36
Zm00001d014590	57
Zm00001d014611	115
Zm00001d014628	68
Zm00001d014650	56
Zm00001d014743	58
Zm00001d014757	55
Zm00001d014911	103
Zm00001d014973	55
Zm00001d015097	35
Zm00001d015124	48
Zm00001d015183	61
Zm00001d015186	63
Zm00001d015231	54
Zm00001d015256	132
Zm00001d015292	86
Zm00001d015361	67
Zm00001d015377	113
Zm00001d015406	79
Zm00001d015412	67
Zm00001d015435	37
Zm00001d015517	109
Zm00001d016016	84
Zm00001d016083	65
Zm00001d016144	72
Zm00001d016223	67
Zm00001d016256	33
Zm00001d016301	66
Zm00001d016363	108
Zm00001d016441	68
Zm00001d016444	40
Zm00001d016474	111
Zm00001d016518	53
Zm00001d016531	107
Zm00001d016542	53
Zm00001d016550	34
Zm00001d016585	57
Zm00001d016650	64
Zm00001d016768	68
Zm00001d016797	34
Zm00001d016799	84
Zm00001d016841	39
Zm00001d016860	63
Zm00001d016922	14
Zm00001d017027	24
Zm00001d017036	52
Zm00001d017077	1
Zm00001d017127	49
Zm00001d017208	3
Zm00001d017245	55
Zm00001d017287	130
Zm00001d017323	109
Zm00001d017365	36
Zm00001d017379	98
Zm00001d017422	48
Zm00001d017502	61
Zm00001d017520	45
Zm00001d017547	60
Zm00001d017598	52
Zm00001d017626	70
Zm00001d017642	46
Zm00001d017671	123
Zm00001d017706	66
Zm00001d017715	99
Zm00001d017742	37
Zm00001d017773	76
Zm00001d017845	121
Zm00001d017849	81
Zm00001d017896	35
Zm00001d017900	44
Zm00001d017939	97
Zm00001d017987	62
Zm00001d017995	103
Zm00001d018012	43
Zm00001d018030	80
Zm00001d018037	44
Zm00001d018076	65
Zm00001d018123	41
Zm00001d018124	24
Zm00001d018189	36
Zm00001d018214	119
Zm00001d018290	118
Zm00001d018356	79
Zm00001d018419	31
Zm00001d018430	51
Zm00001d018488	28
Zm00001d018497	20
Zm00001d018603	94
Zm00001d018628	50
Zm00001d018645	89
Zm00001d018647	66
Zm00001d018655	2
Zm00001d018656	56
Zm00001d018661	67
Zm00001d018667	15
Zm00001d018698	80
Zm00001d018843	47
Zm00001d018851	19
Zm00001d018854	32
Zm00001d018856	57
Zm00001d018908	53
Zm00001d018927	27
Zm00001d018929	56
Zm00001d019005	48
Zm00001d019028	122
Zm00001d019036	70
Zm00001d019049	98
Zm00001d019060	5
Zm00001d019084	52
Zm00001d019206	79
Zm00001d019256	21
Zm00001d019325	51
Zm00001d019356	68
Zm00001d019399	56
Zm00001d019400	67
Zm00001d019414	43
Zm00001d019450	43
Zm00001d019469	77
Zm00001d019527	91
Zm00001d019593	114
Zm00001d019660	120
Zm00001d019668	48
Zm00001d019693	60
Zm00001d019792	39
Zm00001d019797	17
Zm00001d019808	31
Zm00001d019825	58
Zm00001d019966	15
Zm00001d019985	2
Zm00001d019987	49
Zm00001d020032	73
Zm00001d020046	56
Zm00001d020054	75
Zm00001d020086	30
Zm00001d020118	111
Zm00001d020138	32
Zm00001d020160	48
Zm00001d020171	38
Zm00001d020172	89
Zm00001d020188	33
Zm00001d020227	27
Zm00001d020274	66
Zm00001d020358	62
Zm00001d020378	72
Zm00001d020399	38
Zm00001d020443	57
Zm00001d020447	5
Zm00001d020461	93
Zm00001d020492	12
Zm00001d020497	29
Zm00001d020530	65
Zm00001d020535	57
Zm00001d020583	82
Zm00001d020584	52
Zm00001d020602	57
Zm00001d020618	46
Zm00001d020628	57
Zm00001d020638	2
Zm00001d020650	22
Zm00001d020685	86
Zm00001d020738	42
Zm00001d020823	35
Zm00001d020852	28
Zm00001d020867	29
Zm00001d020910	61
Zm00001d020942	52
Zm00001d020951	43
Zm00001d020985	46
Zm00001d021094	42
Zm00001d021128	74
Zm00001d021177	92
Zm00001d021253	42
Zm00001d021298	53
Zm00001d021360	60
Zm00001d021418	91
Zm00001d021424	36
Zm00001d021442	40
Zm00001d021481	82
Zm00001d021484	41
Zm00001d021487	41
Zm00001d021599	70
Zm00001d021669	49
Zm00001d021682	28
Zm00001d021698	45
Zm00001d021718	84
Zm00001d021727	48
Zm00001d021736	38
Zm00001d021836	55
Zm00001d021842	27
Zm00001d021869	54
Zm00001d021905	27
Zm00001d021934	33
Zm00001d021936	83
Zm00001d021995	34
Zm00001d022022	39
Zm00001d022083	32
Zm00001d022113	70
Zm00001d022152	37
Zm00001d022167	108
Zm00001d022182	87
Zm00001d022211	53
Zm00001d022242	69
Zm00001d022244	53
Zm00001d022313	77
Zm00001d022327	33
Zm00001d022333	54
Zm00001d022367	68
Zm00001d022391	41
Zm00001d022424	56
Zm00001d022439	52
Zm00001d022456	84
Zm00001d022464	62
Zm00001d022493	75
Zm00001d022517	85
Zm00001d022529	49
Zm00001d022608	55
Zm00001d022713	46
Zm00001d022861	43
Zm00001d022886	49
Zm00001d022887	54
Zm00001d023021	69
Zm00001d023063	30
Zm00001d023105	55
Zm00001d023174	39
Zm00001d023232	84
Zm00001d023253	69
Zm00001d023277	13
Zm00001d023303	35
Zm00001d023313	47
Zm00001d023332	51
Zm00001d023336	62
Zm00001d023439	98
Zm00001d023451	35
Zm00001d023524	12
Zm00001d023530	82
Zm00001d023621	50
Zm00001d023728	25
Zm00001d023793	60
Zm00001d023799	46
Zm00001d023820	76
Zm00001d023839	49
Zm00001d023869	28
Zm00001d023873	48
Zm00001d023923	52
Zm00001d023945	23
Zm00001d023946	36
Zm00001d023952	20
Zm00001d023995	31
Zm00001d024004	36
Zm00001d024012	64
Zm00001d024126	46
Zm00001d024252	50
Zm00001d024273	41
Zm00001d024403	54
Zm00001d024532	18
Zm00001d024664	28
Zm00001d024717	29
Zm00001d024718	61
Zm00001d024742	98
Zm00001d024803	46
Zm00001d024821	30
Zm00001d024953	45
Zm00001d025015	46
Zm00001d025055	32
Zm00001d025080	35
Zm00001d025204	18
Zm00001d025246	72
Zm00001d025347	12
Zm00001d025353	26
Zm00001d025442	58
Zm00001d025513	36
Zm00001d025574	60
Zm00001d025612	59
Zm00001d025616	58
Zm00001d025629	33
Zm00001d025640	24
Zm00001d025716	52
Zm00001d025724	51
Zm00001d025761	86
Zm00001d025794	30
Zm00001d025795	34
Zm00001d025798	44
Zm00001d025812	38
Zm00001d025866	43
Zm00001d025966	30
Zm00001d026012	25
Zm00001d026061	25
Zm00001d026084	85
Zm00001d026103	97
Zm00001d026129	59
Zm00001d026149	24
Zm00001d026163	53
Zm00001d026245	26
Zm00001d026268	50
Zm00001d026271	26
Zm00001d026306	76
Zm00001d026360	59
Zm00001d026425	45
Zm00001d026447	42
Zm00001d026488	24
Zm00001d026501	37
Zm00001d026599	45
Zm00001d026606	42
Zm00001d026692	45
Zm00001d026713	32
Zm00001d026852	32
Zm00001d027051	48
Zm00001d027221	41
Zm00001d027222	17
Zm00001d027304	20
Zm00001d027345	23
Zm00001d027348	57
Zm00001d027366	48
Zm00001d027387	42
Zm00001d027404	83
Zm00001d027416	24
Zm00001d027499	34
Zm00001d027520	36
Zm00001d027613	42
Zm00001d027619	40
Zm00001d027621	82
Zm00001d027718	33
Zm00001d027745	31
Zm00001d027763	23
Zm00001d027768	34
Zm00001d027801	81
Zm00001d027812	41
Zm00001d027846	83
Zm00001d027897	24
Zm00001d027900	68
Zm00001d027912	79
Zm00001d027919	28
Zm00001d027929	74
Zm00001d027965	47
Zm00001d028170	40
Zm00001d028199	32
Zm00001d028256	14
Zm00001d028284	31
Zm00001d028288	92
Zm00001d028304	42
Zm00001d028307	79
Zm00001d028325	41
Zm00001d028331	78
Zm00001d028369	24
Zm00001d028399	19
Zm00001d028404	77
Zm00001d028422	12
Zm00001d028432	69
Zm00001d028556	21
Zm00001d028577	74
Zm00001d028599	41
Zm00001d028616	31
Zm00001d028664	38
Zm00001d028676	62
Zm00001d028680	32
Zm00001d028739	36
Zm00001d028746	41
Zm00001d028754	53
Zm00001d028775	30
Zm00001d028811	58
Zm00001d028823	31
Zm00001d028931	40
Zm00001d028957	30
Zm00001d028968	47
Zm00001d028987	72
Zm00001d029257	33
Zm00001d029286	54
Zm00001d029305	26
Zm00001d029348	59
Zm00001d029365	34
Zm00001d029402	23
Zm00001d029410	45
Zm00001d029415	14
Zm00001d029519	55
Zm00001d029594	53
Zm00001d029602	23
Zm00001d029606	28
Zm00001d029663	23
Zm00001d029674	54
Zm00001d029738	21
Zm00001d029758	40
Zm00001d029777	39
Zm00001d029806	23
Zm00001d029810	64
Zm00001d029862	32
Zm00001d029913	63
Zm00001d029940	31
Zm00001d029955	31
Zm00001d029969	38
Zm00001d029994	25
Zm00001d030037	25
Zm00001d030056	19
Zm00001d030090	72
Zm00001d030102	62
Zm00001d030105	10
Zm00001d030165	29
Zm00001d030198	28
Zm00001d030223	21
Zm00001d030340	38
Zm00001d030370	18
Zm00001d030412	34
Zm00001d030612	27
Zm00001d030724	21
Zm00001d030743	38
Zm00001d030862	30
Zm00001d030888	36
Zm00001d030906	28
Zm00001d030976	56
Zm00001d030981	41
Zm00001d030993	70
Zm00001d031061	8
Zm00001d031149	35
Zm00001d031167	22
Zm00001d031254	58
Zm00001d031377	26
Zm00001d031395	18
Zm00001d031434	27
Zm00001d031454	57
Zm00001d031471	34
Zm00001d031549	16
Zm00001d031619	45
Zm00001d031653	30
Zm00001d031660	23
Zm00001d031697	29
Zm00001d031800	58
Zm00001d031801	33
Zm00001d031850	54
Zm00001d031925	45
Zm00001d031952	35
Zm00001d031971	25
Zm00001d031979	46
Zm00001d032022	18
Zm00001d032024	40
Zm00001d032187	32
Zm00001d032197	54
Zm00001d032213	24
Zm00001d032219	34
Zm00001d032232	56
Zm00001d032295	31
Zm00001d032356	39
Zm00001d032368	45
Zm00001d032384	31
Zm00001d032438	16
Zm00001d032443	16
Zm00001d032457	45
Zm00001d032504	8
Zm00001d032517	29
Zm00001d032529	25
Zm00001d032565	41
Zm00001d032578	64
Zm00001d032691	37
Zm00001d032733	40
Zm00001d032750	31
Zm00001d032776	63
Zm00001d032781	19
Zm00001d032869	18
Zm00001d032893	28
Zm00001d032895	16
Zm00001d032946	1
Zm00001d032973	14
Zm00001d033082	29
Zm00001d033152	63
Zm00001d033180	29
Zm00001d033241	39
Zm00001d033278	33
Zm00001d033304	48
Zm00001d033319	28
Zm00001d033355	54
Zm00001d033384	8
Zm00001d033404	41
Zm00001d033423	52
Zm00001d033465	36
Zm00001d033524	12
Zm00001d033529	47
Zm00001d033553	19
Zm00001d033623	40
Zm00001d033651	49
Zm00001d033670	17
Zm00001d033711	35
Zm00001d033730	53
Zm00001d033766	18
Zm00001d033781	33
Zm00001d033893	61
Zm00001d033917	24
Zm00001d033967	48
Zm00001d033977	33
Zm00001d033985	42
Zm00001d034011	15
Zm00001d034030	26
Zm00001d034031	15
Zm00001d034082	38
Zm00001d034092	14
Zm00001d034095	12
Zm00001d034098	51
Zm00001d034104	38
Zm00001d034112	47
Zm00001d034143	24
Zm00001d034157	31
Zm00001d034183	48
Zm00001d034247	28
Zm00001d034270	31
Zm00001d034330	27
Zm00001d034345	7
Zm00001d034357	23
Zm00001d034427	37
Zm00001d034452	7
Zm00001d034480	36
Zm00001d034551	48
Zm00001d034564	18
Zm00001d034672	39
Zm00001d034700	38
Zm00001d034706	30
Zm00001d034763	26
Zm00001d034781	56
Zm00001d034836	49
Zm00001d034903	10
Zm00001d034976	25
Zm00001d035002	22
Zm00001d035019	35
Zm00001d035162	45
Zm00001d035434	9
Zm00001d035450	13
Zm00001d035494	23
Zm00001d035515	15
Zm00001d035562	25
Zm00001d035595	26
Zm00001d035603	27
Zm00001d035715	55
Zm00001d035741	25
Zm00001d035899	31
Zm00001d035989	30
Zm00001d035999	18
Zm00001d036066	28
Zm00001d036080	22
Zm00001d036085	8
Zm00001d036097	59
Zm00001d036139	46
Zm00001d036206	19
Zm00001d036256	13
Zm00001d036296	28
Zm00001d036297	12
Zm00001d036465	23
Zm00001d036468	22
Zm00001d036541	13
Zm00001d036550	7
Zm00001d036609	40
Zm00001d036727	14
Zm00001d036756	23
Zm00001d036788	25
Zm00001d036912	20
Zm00001d036918	23
Zm00001d036949	13
Zm00001d036965	17
Zm00001d036973	27
Zm00001d036989	11
Zm00001d036995	7
Zm00001d037148	38
Zm00001d037173	21
Zm00001d037234	18
Zm00001d037236	11
Zm00001d037242	19
Zm00001d037257	35
Zm00001d037260	36
Zm00001d037343	26
Zm00001d037411	32
Zm00001d037413	25
Zm00001d037449	21
Zm00001d037501	20
Zm00001d037651	30
Zm00001d037652	2
Zm00001d037681	1
Zm00001d037711	11
Zm00001d037741	53
Zm00001d037745	23
Zm00001d037756	25
Zm00001d037778	48
Zm00001d037870	27
Zm00001d037916	42
Zm00001d037940	24
Zm00001d037943	28
Zm00001d037945	27
Zm00001d037978	22
Zm00001d038018	20
Zm00001d038019	29
Zm00001d038057	19
Zm00001d038058	28
Zm00001d038061	23
Zm00001d038077	18
Zm00001d038113	6
Zm00001d038144	12
Zm00001d038173	23
Zm00001d038217	11
Zm00001d038229	36
Zm00001d038267	46
Zm00001d038271	36
Zm00001d038340	13
Zm00001d038364	11
Zm00001d038453	22
Zm00001d038470	50
Zm00001d038503	6
Zm00001d038514	7
Zm00001d038606	18
Zm00001d038616	21
Zm00001d038623	27
Zm00001d038642	14
Zm00001d038651	13
Zm00001d038724	26
Zm00001d038728	24
Zm00001d038746	18
Zm00001d038750	19
Zm00001d038811	17
Zm00001d038824	35
Zm00001d038862	19
Zm00001d038907	17
Zm00001d038924	33
Zm00001d038991	36
Zm00001d038999	38
Zm00001d039039	24
Zm00001d039046	18
Zm00001d039085	26
Zm00001d039096	8
Zm00001d039176	13
Zm00001d039218	16
Zm00001d039226	12
Zm00001d039295	21
Zm00001d039301	1
Zm00001d039318	15
Zm00001d039362	26
Zm00001d039384	16
Zm00001d039487	15
Zm00001d039493	34
Zm00001d039529	17
Zm00001d039634	5
Zm00001d039643	19
Zm00001d039647	10
Zm00001d039712	42
Zm00001d039735	18
Zm00001d039771	18
Zm00001d039777	17
Zm00001d039790	17
Zm00001d039851	31
Zm00001d039882	15
Zm00001d039895	10
Zm00001d039901	34
Zm00001d039911	9
Zm00001d039914	17
Zm00001d040108	42
Zm00001d040116	8
Zm00001d040117	18
Zm00001d040162	10
Zm00001d040171	21
Zm00001d040190	9
Zm00001d040215	31
Zm00001d040266	15
Zm00001d040318	14
Zm00001d040333	3
Zm00001d040356	33
Zm00001d040366	34
Zm00001d040390	41
Zm00001d040475	21
Zm00001d040599	14
Zm00001d040629	28
Zm00001d040670	14
Zm00001d040764	17
Zm00001d040807	37
Zm00001d040837	1
Zm00001d041136	7
Zm00001d041140	10
Zm00001d041277	1
Zm00001d041283	15
Zm00001d041334	32
Zm00001d041439	19
Zm00001d041450	10
Zm00001d041576	27
Zm00001d041583	1
Zm00001d041604	18
Zm00001d041663	17
Zm00001d041842	16
Zm00001d041859	20
Zm00001d041922	19
Zm00001d041972	27
Zm00001d042013	8
Zm00001d042035	2
Zm00001d042051	25
Zm00001d042120	2
Zm00001d042140	36
Zm00001d042143	8
Zm00001d042182	26
Zm00001d042443	7
Zm00001d042471	7
Zm00001d042608	31
Zm00001d042624	25
Zm00001d042627	24
Zm00001d042642	18
Zm00001d042664	25
Zm00001d042680	8
Zm00001d042697	11
Zm00001d042725	24
Zm00001d042750	33
Zm00001d042802	18
Zm00001d042972	16
Zm00001d043031	23
Zm00001d043049	2
Zm00001d043050	10
Zm00001d043062	16
Zm00001d043064	16
Zm00001d043084	1
Zm00001d043121	17
Zm00001d043143	10
Zm00001d043235	23
Zm00001d043240	5
Zm00001d043354	23
Zm00001d043591	10
Zm00001d043785	10
Zm00001d043789	13
Zm00001d043935	13
Zm00001d043994	22
Zm00001d044074	11
Zm00001d044096	25
Zm00001d044167	19
Zm00001d044169	36
Zm00001d044202	18
Zm00001d044204	14
Zm00001d044233	9
Zm00001d044272	11
Zm00001d044290	15
Zm00001d044293	13
Zm00001d044318	5
Zm00001d044339	15
Zm00001d044390	17
Zm00001d044400	27
Zm00001d044405	14
Zm00001d044410	11
Zm00001d044416	23
Zm00001d044489	12
Zm00001d044512	5
Zm00001d044517	27
Zm00001d044518	13
Zm00001d044534	26
Zm00001d044566	22
Zm00001d044588	6
Zm00001d044589	6
Zm00001d044669	29
Zm00001d044685	4
Zm00001d044723	13
Zm00001d044744	7
Zm00001d044895	8
Zm00001d045047	15
Zm00001d045054	8
Zm00001d045098	19
Zm00001d045218	11
Zm00001d045256	18
Zm00001d045268	10
Zm00001d045296	19
Zm00001d045338	17
Zm00001d045359	11
Zm00001d045393	9
Zm00001d045425	13
Zm00001d045433	3
Zm00001d045481	21
Zm00001d045501	7
Zm00001d045580	12
Zm00001d045649	19
Zm00001d045657	2
Zm00001d045728	15
Zm00001d045845	26
Zm00001d045948	20
Zm00001d046072	2
Zm00001d046117	19
Zm00001d046131	13
Zm00001d046178	8
Zm00001d046277	16
Zm00001d046423	5
Zm00001d046442	6
Zm00001d046488	11
Zm00001d046540	12
Zm00001d046586	8
Zm00001d046922	19
Zm00001d046980	2
Zm00001d047017	7
Zm00001d047050	23
Zm00001d047055	11
Zm00001d047060	20
Zm00001d047090	11
Zm00001d047136	4
Zm00001d047159	3
Zm00001d047174	5
Zm00001d047218	21
Zm00001d047260	5
Zm00001d047272	9
Zm00001d047320	9
Zm00001d047369	6
Zm00001d047425	7
Zm00001d047467	4
Zm00001d047470	22
Zm00001d047503	17
Zm00001d047560	5
Zm00001d047562	21
Zm00001d047612	11
Zm00001d047621	12
Zm00001d047662	19
Zm00001d047663	2
Zm00001d047678	24
Zm00001d047679	9
Zm00001d047685	19
Zm00001d047702	19
Zm00001d047779	18
Zm00001d047837	11
Zm00001d047845	4
Zm00001d047935	10
Zm00001d047968	1
Zm00001d047981	8
Zm00001d048003	12
Zm00001d048025	7
Zm00001d048084	9
Zm00001d048086	12
Zm00001d048135	10
Zm00001d048150	2
Zm00001d048153	12
Zm00001d048205	8
Zm00001d048293	16
Zm00001d048363	5
Zm00001d048446	4
Zm00001d048471	6
Zm00001d048503	16
Zm00001d048544	6
Zm00001d048696	5
Zm00001d048711	5
Zm00001d048730	12
Zm00001d048760	18
Zm00001d048773	2
Zm00001d048783	4
Zm00001d048799	10
Zm00001d048861	7
Zm00001d049006	7
Zm00001d049120	3
Zm00001d049136	6
Zm00001d049157	5
Zm00001d049288	14
Zm00001d049303	3
Zm00001d049375	10
Zm00001d049387	10
Zm00001d049470	3
Zm00001d049554	2
Zm00001d049579	13
Zm00001d049769	1
Zm00001d049823	9
Zm00001d049831	3
Zm00001d049914	13
Zm00001d049999	4
Zm00001d050009	11
Zm00001d050021	1
Zm00001d050160	7
Zm00001d050164	9
Zm00001d050216	5
Zm00001d050643	8
Zm00001d050922	4
Zm00001d051001	1
Zm00001d051061	12
Zm00001d051316	1
Zm00001d051399	1
Zm00001d051403	2
Zm00001d051420	1
Zm00001d051525	7
Zm00001d051529	2
Zm00001d051544	3
Zm00001d051551	2
Zm00001d051554	8
Zm00001d051568	3
Zm00001d051629	3
Zm00001d051692	3
Zm00001d051709	7
Zm00001d051773	10
Zm00001d051908	6
Zm00001d051950	5
Zm00001d051976	1
Zm00001d052064	6
Zm00001d052082	5
Zm00001d052182	4
Zm00001d052185	4
Zm00001d052316	1
Zm00001d052325	10
Zm00001d052368	3
Zm00001d052410	5
Zm00001d052424	1
Zm00001d052570	7
Zm00001d052589	1
Zm00001d052614	5
Zm00001d052640	2
Zm00001d052666	3
Zm00001d052795	2
Zm00001d052827	9
Zm00001d052828	8
Zm00001d052842	2
Zm00001d052845	2
Zm00001d052875	7
Zm00001d052926	3
Zm00001d052940	7
Zm00001d052989	4
Zm00001d053047	2
Zm00001d053127	1
Zm00001d053207	2
Zm00001d053311	1
Zm00001d053445	5
Zm00001d053513	3
Zm00001d053652	3
Zm00001d053663	2
Zm00001d053732	2
Zm00001d053757	1
Zm00001d053801	1
Zm00001d053802	3
Zm00001d053805	1
Zm00001d053880	3
Zm00001d053908	1
Zm00001d053979	1

## Sheet: Expression of correlation
Expression of correlation analysis table in SD_TD unique area
gene id	gene_name	connected gene id	connected gene name	cor	p value	q value
ENSRNA049477866	MIR398	Zm00001d001353		1	0	0
ENSRNA049477866	MIR398	Zm00001d001846		1	0	0
ENSRNA049477866	MIR398	Zm00001d002194		0.941124	0.005098	0.042255
ENSRNA049477866	MIR398	Zm00001d003195	double B-box zinc finger protein1	0.942857	0.004805	0.042255
ENSRNA049477866	MIR398	Zm00001d003625		0.941124	0.005098	0.042255
ENSRNA049477866	MIR398	Zm00001d004875		0.942857	0.004805	0.042255
ENSRNA049477866	MIR398	Zm00001d004957		0.942857	0.004805	0.042255
ENSRNA049477866	MIR398	Zm00001d005587		1	0	0
ENSRNA049477866	MIR398	Zm00001d005981		0.942857	0.004805	0.042255
ENSRNA049477866	MIR398	Zm00001d006165	TCP-transcription factor 19	0.942857	0.004805	0.042255
ENSRNA049477866	MIR398	Zm00001d006726		0.942857	0.004805	0.042255
ENSRNA049477866	MIR398	Zm00001d006855		1	0	0
ENSRNA049477866	MIR398	Zm00001d007616		0.942857	0.004805	0.042255
ENSRNA049477866	MIR398	Zm00001d008852		0.942857	0.004805	0.042255
ENSRNA049477866	MIR398	Zm00001d009735		0.942857	0.004805	0.042255
ENSRNA049477866	MIR398	Zm00001d010754		0.942857	0.004805	0.042255
ENSRNA049477866	MIR398	Zm00001d010877		0.942857	0.004805	0.042255
ENSRNA049477866	MIR398	Zm00001d012115		0.941124	0.005098	0.042255
ENSRNA049477866	MIR398	Zm00001d012232		0.942857	0.004805	0.042255
ENSRNA049477866	MIR398	Zm00001d012578		0.942857	0.004805	0.042255
ENSRNA049477866	MIR398	Zm00001d013471	set domain gene130	1	0	0
ENSRNA049477866	MIR398	Zm00001d013817		0.942857	0.004805	0.042255
ENSRNA049477866	MIR398	Zm00001d015124		1	0	0
ENSRNA049477866	MIR398	Zm00001d015406		0.942857	0.004805	0.042255
ENSRNA049477866	MIR398	Zm00001d016650	MADS-transcription factor 65	0.941124	0.005098	0.042255
ENSRNA049477866	MIR398	Zm00001d018851		0.985611	0.000309	0.011632
ENSRNA049477866	MIR398	Zm00001d019036		0.942857	0.004805	0.042255
ENSRNA049477866	MIR398	Zm00001d019356		0.942857	0.004805	0.042255
ENSRNA049477866	MIR398	Zm00001d019825		0.941124	0.005098	0.042255
ENSRNA049477866	MIR398	Zm00001d020443		0.941124	0.005098	0.042255
ENSRNA049477866	MIR398	Zm00001d021869		0.942857	0.004805	0.042255
ENSRNA049477866	MIR398	Zm00001d023063		0.942857	0.004805	0.042255
ENSRNA049477866	MIR398	Zm00001d023332	WRKY-transcription factor 63	0.942857	0.004805	0.042255
ENSRNA049477866	MIR398	Zm00001d023621		0.941124	0.005098	0.042255
ENSRNA049477866	MIR398	Zm00001d023946		1	0	0
ENSRNA049477866	MIR398	Zm00001d023952		0.985611	0.000309	0.011632
ENSRNA049477866	MIR398	Zm00001d024126		0.942857	0.004805	0.042255
ENSRNA049477866	MIR398	Zm00001d024403		0.942857	0.004805	0.042255
ENSRNA049477866	MIR398	Zm00001d024953		0.942857	0.004805	0.042255
ENSRNA049477866	MIR398	Zm00001d028616		1	0	0
ENSRNA049477866	MIR398	Zm00001d028746		0.942857	0.004805	0.042255
ENSRNA049477866	MIR398	Zm00001d028931	galactinol synthase1	0.942857	0.004805	0.042255
ENSRNA049477866	MIR398	Zm00001d029738		0.942857	0.004805	0.042255
ENSRNA049477866	MIR398	Zm00001d029758		0.942857	0.004805	0.042255
ENSRNA049477866	MIR398	Zm00001d030340		0.942857	0.004805	0.042255
ENSRNA049477866	MIR398	Zm00001d031952		0.942857	0.004805	0.042255
ENSRNA049477866	MIR398	Zm00001d032869		0.942857	0.004805	0.042255
ENSRNA049477866	MIR398	Zm00001d033278		0.942857	0.004805	0.042255
ENSRNA049477866	MIR398	Zm00001d033319	Aux/IAA-transcription factor 3	0.941124	0.005098	0.042255
ENSRNA049477866	MIR398	Zm00001d033670		0.942857	0.004805	0.042255
ENSRNA049477866	MIR398	Zm00001d036066		0.942857	0.004805	0.042255
ENSRNA049477866	MIR398	Zm00001d036297		0.942857	0.004805	0.042255
ENSRNA049477866	MIR398	Zm00001d036949		0.942857	0.004805	0.042255
ENSRNA049477866	MIR398	Zm00001d036973		0.942857	0.004805	0.042255
ENSRNA049477866	MIR398	Zm00001d037413		0.942857	0.004805	0.042255
ENSRNA049477866	MIR398	Zm00001d039039		0.942857	0.004805	0.042255
ENSRNA049477866	MIR398	Zm00001d040190		0.942857	0.004805	0.042255
ENSRNA049477866	MIR398	Zm00001d041922		0.941124	0.005098	0.042255
ENSRNA049477866	MIR398	Zm00001d043064		0.941124	0.005098	0.042255
ENSRNA049477866	MIR398	Zm00001d043121		0.942857	0.004805	0.042255
ENSRNA049477866	MIR398	Zm00001d046423		0.942857	0.004805	0.042255
ENSRNA049477866	MIR398	Zm00001d047055		0.942857	0.004805	0.042255
ENSRNA049477866	MIR398	Zm00001d047612		0.942857	0.004805	0.042255
ENSRNA049477866	MIR398	Zm00001d047679		0.941124	0.005098	0.042255
ENSRNA049477866	MIR398	Zm00001d048084		0.942857	0.004805	0.042255
ENSRNA049477866	MIR398	Zm00001d048783		0.942857	0.004805	0.042255
ENSRNA049477866	MIR398	Zm00001d051692		0.942857	0.004805	0.042255
ENSRNA049477866	MIR398	Zm00001d053047		0.985611	0.000309	0.011632
ENSRNA049477866	MIR398	Zm00001d053207		1	0	0
ENSRNA049477866	MIR398	Zm00001d053311		1	0	0
ENSRNA049477866	MIR398	Zm00001d054069		0.942857	0.004805	0.042255
ENSRNA049478041	SNORD96	Zm00001d000217		0.935484	0.006109	0.049979
ENSRNA049478041	SNORD96	Zm00001d000808		1	0	0
ENSRNA049478041	SNORD96	Zm00001d000829		1	0	0
ENSRNA049478041	SNORD96	Zm00001d001248		0.941124	0.005098	0.042255
ENSRNA049478041	SNORD96	Zm00001d001320		0.941124	0.005098	0.042255
ENSRNA049478041	SNORD96	Zm00001d002016		0.935484	0.006109	0.049979
ENSRNA049478041	SNORD96	Zm00001d002213		0.954864	0.00301	0.042255
ENSRNA049478041	SNORD96	Zm00001d003022		0.935484	0.006109	0.049979
ENSRNA049478041	SNORD96	Zm00001d003199		0.954864	0.00301	0.042255
ENSRNA049478041	SNORD96	Zm00001d003386		1	0	0
ENSRNA049478041	SNORD96	Zm00001d003588		0.941124	0.005098	0.042255
ENSRNA049478041	SNORD96	Zm00001d003796		0.941124	0.005098	0.042255
ENSRNA049478041	SNORD96	Zm00001d005542		0.941124	0.005098	0.042255
ENSRNA049478041	SNORD96	Zm00001d005546	ADP glucose pyrophosphorylase small subunit embryo 1	0.941124	0.005098	0.042255
ENSRNA049478041	SNORD96	Zm00001d005769		0.941124	0.005098	0.042255
ENSRNA049478041	SNORD96	Zm00001d006500		0.941124	0.005098	0.042255
ENSRNA049478041	SNORD96	Zm00001d006523		0.935484	0.006109	0.049979
ENSRNA049478041	SNORD96	Zm00001d007637		0.983739	0.000394	0.014749
ENSRNA049478041	SNORD96	Zm00001d010075		0.941124	0.005098	0.042255
ENSRNA049478041	SNORD96	Zm00001d012780		0.941124	0.005098	0.042255
ENSRNA049478041	SNORD96	Zm00001d013230	bentazon resistance1	0.941124	0.005098	0.042255
ENSRNA049478041	SNORD96	Zm00001d013506		0.941124	0.005098	0.042255
ENSRNA049478041	SNORD96	Zm00001d013874		0.941124	0.005098	0.042255
ENSRNA049478041	SNORD96	Zm00001d014590		0.935484	0.006109	0.049979
ENSRNA049478041	SNORD96	Zm00001d015517		0.935484	0.006109	0.049979
ENSRNA049478041	SNORD96	Zm00001d016444		0.941124	0.005098	0.042255
ENSRNA049478041	SNORD96	Zm00001d016922		0.954864	0.00301	0.042255
ENSRNA049478041	SNORD96	Zm00001d017127		1	0	0
ENSRNA049478041	SNORD96	Zm00001d017245		0.935484	0.006109	0.049979
ENSRNA049478041	SNORD96	Zm00001d018419		0.941124	0.005098	0.042255
ENSRNA049478041	SNORD96	Zm00001d019005		0.935484	0.006109	0.049979
ENSRNA049478041	SNORD96	Zm00001d019808		0.941124	0.005098	0.042255
ENSRNA049478041	SNORD96	Zm00001d020188		0.941124	0.005098	0.042255
ENSRNA049478041	SNORD96	Zm00001d020951		0.941124	0.005098	0.042255
ENSRNA049478041	SNORD96	Zm00001d021253		1	0	0
ENSRNA049478041	SNORD96	Zm00001d023174		0.941124	0.005098	0.042255
ENSRNA049478041	SNORD96	Zm00001d023232		0.935484	0.006109	0.049979
ENSRNA049478041	SNORD96	Zm00001d023945		0.941124	0.005098	0.042255
ENSRNA049478041	SNORD96	Zm00001d027499		0.941124	0.005098	0.042255
ENSRNA049478041	SNORD96	Zm00001d028199		0.941124	0.005098	0.042255
ENSRNA049478041	SNORD96	Zm00001d028775		0.941124	0.005098	0.042255
ENSRNA049478041	SNORD96	Zm00001d029305		0.941124	0.005098	0.042255
ENSRNA049478041	SNORD96	Zm00001d030037		0.941124	0.005098	0.042255
ENSRNA049478041	SNORD96	Zm00001d030165	stearoyl-acyl-carrier-protein desaturase3	0.941124	0.005098	0.042255
ENSRNA049478041	SNORD96	Zm00001d030198		0.941124	0.005098	0.042255
ENSRNA049478041	SNORD96	Zm00001d030412		0.935484	0.006109	0.049979
ENSRNA049478041	SNORD96	Zm00001d030612		0.941124	0.005098	0.042255
ENSRNA049478041	SNORD96	Zm00001d031395		0.941124	0.005098	0.042255
ENSRNA049478041	SNORD96	Zm00001d032781		0.941124	0.005098	0.042255
ENSRNA049478041	SNORD96	Zm00001d034330		1	0	0
ENSRNA049478041	SNORD96	Zm00001d034903		0.954864	0.00301	0.042255
ENSRNA049478041	SNORD96	Zm00001d035434		0.954864	0.00301	0.042255
ENSRNA049478041	SNORD96	Zm00001d036085		0.954864	0.00301	0.042255
ENSRNA049478041	SNORD96	Zm00001d036206		0.941124	0.005098	0.042255
ENSRNA049478041	SNORD96	Zm00001d038651		0.941124	0.005098	0.042255
ENSRNA049478041	SNORD96	Zm00001d039384		0.941124	0.005098	0.042255
ENSRNA049478041	SNORD96	Zm00001d039790	H3C2	0.935484	0.006109	0.049979
ENSRNA049478041	SNORD96	Zm00001d040266		0.941124	0.005098	0.042255
ENSRNA049478041	SNORD96	Zm00001d041283		0.935484	0.006109	0.049979
ENSRNA049478041	SNORD96	Zm00001d043031		0.941124	0.005098	0.042255
ENSRNA049478041	SNORD96	Zm00001d043789		0.941124	0.005098	0.042255
ENSRNA049478041	SNORD96	Zm00001d044074	C3H-transcription factor 321	0.935484	0.006109	0.049979
ENSRNA049478041	SNORD96	Zm00001d044167	OVATE-transcription factor 19	0.941124	0.005098	0.042255
ENSRNA049478041	SNORD96	Zm00001d046131		1	0	0
ENSRNA049478041	SNORD96	Zm00001d047050		0.935484	0.006109	0.049979
ENSRNA049478041	SNORD96	Zm00001d047320		0.941124	0.005098	0.042255
ENSRNA049478041	SNORD96	Zm00001d047369		0.941124	0.005098	0.042255
ENSRNA049478041	SNORD96	Zm00001d048446		0.941124	0.005098	0.042255
ENSRNA049478041	SNORD96	Zm00001d049006		0.941124	0.005098	0.042255
ENSRNA049478041	SNORD96	Zm00001d049157		0.941124	0.005098	0.042255
ENSRNA049478041	SNORD96	Zm00001d049999		0.935484	0.006109	0.049979
ENSRNA049478041	SNORD96	Zm00001d052666	related to retinoblastoma2	0.941124	0.005098	0.042255
ENSRNA049478041	SNORD96	Zm00001d052842		0.941124	0.005098	0.042255
ENSRNA049478041	SNORD96	Zm00001d052926		1	0	0
ENSRNA049478041	SNORD96	Zm00001d052940		0.935484	0.006109	0.049979
ENSRNA049478041	SNORD96	Zm00001d053445		0.935484	0.006109	0.049979
ENSRNA049478041	SNORD96	Zm00001d053916		0.941124	0.005098	0.042255
ENSRNA049478180	LSU_rRNA_eukarya	Zm00001d000094		0.942857	0.004805	0.042255
ENSRNA049478180	LSU_rRNA_eukarya	Zm00001d000499		0.942857	0.004805	0.042255
ENSRNA049478180	LSU_rRNA_eukarya	Zm00001d002455		0.985611	0.000309	0.011632
ENSRNA049478180	LSU_rRNA_eukarya	Zm00001d002558		0.941124	0.005098	0.042255
ENSRNA049478180	LSU_rRNA_eukarya	Zm00001d002678		0.942857	0.004805	0.042255
ENSRNA049478180	LSU_rRNA_eukarya	Zm00001d003025	ammonium transporter3	0.942857	0.004805	0.042255
ENSRNA049478180	LSU_rRNA_eukarya	Zm00001d003112		0.942857	0.004805	0.042255
ENSRNA049478180	LSU_rRNA_eukarya	Zm00001d003400		1	0	0
ENSRNA049478180	LSU_rRNA_eukarya	Zm00001d003575		0.941124	0.005098	0.042255
ENSRNA049478180	LSU_rRNA_eukarya	Zm00001d003867		0.942857	0.004805	0.042255
ENSRNA049478180	LSU_rRNA_eukarya	Zm00001d004138		1	0	0
ENSRNA049478180	LSU_rRNA_eukarya	Zm00001d005503		0.942857	0.004805	0.042255
ENSRNA049478180	LSU_rRNA_eukarya	Zm00001d005757	ZF-HD-transcription factor 20	0.942857	0.004805	0.042255
ENSRNA049478180	LSU_rRNA_eukarya	Zm00001d005826		0.942857	0.004805	0.042255
ENSRNA049478180	LSU_rRNA_eukarya	Zm00001d005996		0.942857	0.004805	0.042255
ENSRNA049478180	LSU_rRNA_eukarya	Zm00001d006034		0.942857	0.004805	0.042255
ENSRNA049478180	LSU_rRNA_eukarya	Zm00001d006535		0.941124	0.005098	0.042255
ENSRNA049478180	LSU_rRNA_eukarya	Zm00001d006590		0.942857	0.004805	0.042255
ENSRNA049478180	LSU_rRNA_eukarya	Zm00001d006601		0.942857	0.004805	0.042255
ENSRNA049478180	LSU_rRNA_eukarya	Zm00001d006626		0.942857	0.004805	0.042255
ENSRNA049478180	LSU_rRNA_eukarya	Zm00001d008479		1	0	0
ENSRNA049478180	LSU_rRNA_eukarya	Zm00001d008496		0.985611	0.000309	0.011632
ENSRNA049478180	LSU_rRNA_eukarya	Zm00001d008528	MYB-transcription factor 22	0.942857	0.004805	0.042255
ENSRNA049478180	LSU_rRNA_eukarya	Zm00001d008535		0.942857	0.004805	0.042255
ENSRNA049478180	LSU_rRNA_eukarya	Zm00001d009146		0.942857	0.004805	0.042255
ENSRNA049478180	LSU_rRNA_eukarya	Zm00001d009667		0.942857	0.004805	0.042255
ENSRNA049478180	LSU_rRNA_eukarya	Zm00001d009694		0.942857	0.004805	0.042255
ENSRNA049478180	LSU_rRNA_eukarya	Zm00001d009702		1	0	0
ENSRNA049478180	LSU_rRNA_eukarya	Zm00001d010292		0.942857	0.004805	0.042255
ENSRNA049478180	LSU_rRNA_eukarya	Zm00001d010654		0.942857	0.004805	0.042255
ENSRNA049478180	LSU_rRNA_eukarya	Zm00001d010730	TCP-transcription factor 7	0.942857	0.004805	0.042255
ENSRNA049478180	LSU_rRNA_eukarya	Zm00001d011503		0.942857	0.004805	0.042255
ENSRNA049478180	LSU_rRNA_eukarya	Zm00001d011602		0.985611	0.000309	0.011632
ENSRNA049478180	LSU_rRNA_eukarya	Zm00001d011620		0.942857	0.004805	0.042255
ENSRNA049478180	LSU_rRNA_eukarya	Zm00001d011763		0.942857	0.004805	0.042255
ENSRNA049478180	LSU_rRNA_eukarya	Zm00001d012367		0.942857	0.004805	0.042255
ENSRNA049478180	LSU_rRNA_eukarya	Zm00001d012407	triose phosphate isomerase5	0.942857	0.004805	0.042255
ENSRNA049478180	LSU_rRNA_eukarya	Zm00001d012457		0.942857	0.004805	0.042255
ENSRNA049478180	LSU_rRNA_eukarya	Zm00001d012576		0.942857	0.004805	0.042255
ENSRNA049478180	LSU_rRNA_eukarya	Zm00001d012725	TCP-transcription factor 29	0.942857	0.004805	0.042255
ENSRNA049478180	LSU_rRNA_eukarya	Zm00001d013042		0.942857	0.004805	0.042255
ENSRNA049478180	LSU_rRNA_eukarya	Zm00001d013296		0.942857	0.004805	0.042255
ENSRNA049478180	LSU_rRNA_eukarya	Zm00001d013827	MYB-related-transcription factor 99	0.942857	0.004805	0.042255
ENSRNA049478180	LSU_rRNA_eukarya	Zm00001d013830		0.942857	0.004805	0.042255
ENSRNA049478180	LSU_rRNA_eukarya	Zm00001d013908		0.942857	0.004805	0.042255
ENSRNA049478180	LSU_rRNA_eukarya	Zm00001d014463		0.942857	0.004805	0.042255
ENSRNA049478180	LSU_rRNA_eukarya	Zm00001d014757		0.985611	0.000309	0.011632
ENSRNA049478180	LSU_rRNA_eukarya	Zm00001d014911		1	0	0
ENSRNA049478180	LSU_rRNA_eukarya	Zm00001d015256		0.942857	0.004805	0.042255
ENSRNA049478180	LSU_rRNA_eukarya	Zm00001d016518		0.985611	0.000309	0.011632
ENSRNA049478180	LSU_rRNA_eukarya	Zm00001d017671		0.942857	0.004805	0.042255
ENSRNA049478180	LSU_rRNA_eukarya	Zm00001d017715		1	0	0
ENSRNA049478180	LSU_rRNA_eukarya	Zm00001d017845		0.942857	0.004805	0.042255
ENSRNA049478180	LSU_rRNA_eukarya	Zm00001d018012		0.985611	0.000309	0.011632
ENSRNA049478180	LSU_rRNA_eukarya	Zm00001d018214		0.942857	0.004805	0.042255
ENSRNA049478180	LSU_rRNA_eukarya	Zm00001d018290		0.942857	0.004805	0.042255
ENSRNA049478180	LSU_rRNA_eukarya	Zm00001d018603		1	0	0
ENSRNA049478180	LSU_rRNA_eukarya	Zm00001d018645		0.941124	0.005098	0.042255
ENSRNA049478180	LSU_rRNA_eukarya	Zm00001d019593		0.942857	0.004805	0.042255
ENSRNA049478180	LSU_rRNA_eukarya	Zm00001d020046	Homeobox-transcription factor 55	0.942857	0.004805	0.042255
ENSRNA049478180	LSU_rRNA_eukarya	Zm00001d020118		0.942857	0.004805	0.042255
ENSRNA049478180	LSU_rRNA_eukarya	Zm00001d020172		1	0	0
ENSRNA049478180	LSU_rRNA_eukarya	Zm00001d020583		0.942857	0.004805	0.042255
ENSRNA049478180	LSU_rRNA_eukarya	Zm00001d020618		0.985611	0.000309	0.011632
ENSRNA049478180	LSU_rRNA_eukarya	Zm00001d020685		1	0	0
ENSRNA049478180	LSU_rRNA_eukarya	Zm00001d021481		0.941124	0.005098	0.042255
ENSRNA049478180	LSU_rRNA_eukarya	Zm00001d021718		1	0	0
ENSRNA049478180	LSU_rRNA_eukarya	Zm00001d021936		1	0	0
ENSRNA049478180	LSU_rRNA_eukarya	Zm00001d022313		0.942857	0.004805	0.042255
ENSRNA049478180	LSU_rRNA_eukarya	Zm00001d022493		0.942857	0.004805	0.042255
ENSRNA049478180	LSU_rRNA_eukarya	Zm00001d022886		0.942857	0.004805	0.042255
ENSRNA049478180	LSU_rRNA_eukarya	Zm00001d023313		0.942857	0.004805	0.042255
ENSRNA049478180	LSU_rRNA_eukarya	Zm00001d023439		0.942857	0.004805	0.042255
ENSRNA049478180	LSU_rRNA_eukarya	Zm00001d023799		0.942857	0.004805	0.042255
ENSRNA049478180	LSU_rRNA_eukarya	Zm00001d023820		1	0	0
ENSRNA049478180	LSU_rRNA_eukarya	Zm00001d025246		0.941124	0.005098	0.042255
ENSRNA049478180	LSU_rRNA_eukarya	Zm00001d025812		0.942857	0.004805	0.042255
ENSRNA049478180	LSU_rRNA_eukarya	Zm00001d026447	AP2-EREBP-transcription factor 156	0.942857	0.004805	0.042255
ENSRNA049478180	LSU_rRNA_eukarya	Zm00001d027221		0.942857	0.004805	0.042255
ENSRNA049478180	LSU_rRNA_eukarya	Zm00001d027619	beta amylase2	0.942857	0.004805	0.042255
ENSRNA049478180	LSU_rRNA_eukarya	Zm00001d027718		0.985611	0.000309	0.011632
ENSRNA049478180	LSU_rRNA_eukarya	Zm00001d027846	C2C2-Dof-transcription factor 21	0.942857	0.004805	0.042255
ENSRNA049478180	LSU_rRNA_eukarya	Zm00001d027900	ZIM-transcription factor 27	1	0	0
ENSRNA049478180	LSU_rRNA_eukarya	Zm00001d028284		0.985611	0.000309	0.011632
ENSRNA049478180	LSU_rRNA_eukarya	Zm00001d028307		0.942857	0.004805	0.042255
ENSRNA049478180	LSU_rRNA_eukarya	Zm00001d028331		0.942857	0.004805	0.042255
ENSRNA049478180	LSU_rRNA_eukarya	Zm00001d028404		0.942857	0.004805	0.042255
ENSRNA049478180	LSU_rRNA_eukarya	Zm00001d028664		0.942857	0.004805	0.042255
ENSRNA049478180	LSU_rRNA_eukarya	Zm00001d028676		1	0	0
ENSRNA049478180	LSU_rRNA_eukarya	Zm00001d028739		0.942857	0.004805	0.042255
ENSRNA049478180	LSU_rRNA_eukarya	Zm00001d029348		0.942857	0.004805	0.042255
ENSRNA049478180	LSU_rRNA_eukarya	Zm00001d029365		0.942857	0.004805	0.042255
ENSRNA049478180	LSU_rRNA_eukarya	Zm00001d029862		0.942857	0.004805	0.042255
ENSRNA049478180	LSU_rRNA_eukarya	Zm00001d030090		0.942857	0.004805	0.042255
ENSRNA049478180	LSU_rRNA_eukarya	Zm00001d030976		1	0	0
ENSRNA049478180	LSU_rRNA_eukarya	Zm00001d030993	Aux/IAA-transcription factor 2	0.942857	0.004805	0.042255
ENSRNA049478180	LSU_rRNA_eukarya	Zm00001d031850		1	0	0
ENSRNA049478180	LSU_rRNA_eukarya	Zm00001d033082	math-btb12	0.942857	0.004805	0.042255
ENSRNA049478180	LSU_rRNA_eukarya	Zm00001d033152		0.942857	0.004805	0.042255
ENSRNA049478180	LSU_rRNA_eukarya	Zm00001d033355		0.941124	0.005098	0.042255
ENSRNA049478180	LSU_rRNA_eukarya	Zm00001d033423		0.942857	0.004805	0.042255
ENSRNA049478180	LSU_rRNA_eukarya	Zm00001d033651		1	0	0
ENSRNA049478180	LSU_rRNA_eukarya	Zm00001d033893		0.942857	0.004805	0.042255
ENSRNA049478180	LSU_rRNA_eukarya	Zm00001d034098		0.941124	0.005098	0.042255
ENSRNA049478180	LSU_rRNA_eukarya	Zm00001d034183		0.942857	0.004805	0.042255
ENSRNA049478180	LSU_rRNA_eukarya	Zm00001d034781		0.942857	0.004805	0.042255
ENSRNA049478180	LSU_rRNA_eukarya	Zm00001d034836		0.941124	0.005098	0.042255
ENSRNA049478180	LSU_rRNA_eukarya	Zm00001d034976		0.942857	0.004805	0.042255
ENSRNA049478180	LSU_rRNA_eukarya	Zm00001d035162		0.942857	0.004805	0.042255
ENSRNA049478180	LSU_rRNA_eukarya	Zm00001d035715		0.942857	0.004805	0.042255
ENSRNA049478180	LSU_rRNA_eukarya	Zm00001d036465		0.942857	0.004805	0.042255
ENSRNA049478180	LSU_rRNA_eukarya	Zm00001d036468		0.942857	0.004805	0.042255
ENSRNA049478180	LSU_rRNA_eukarya	Zm00001d036756		0.942857	0.004805	0.042255
ENSRNA049478180	LSU_rRNA_eukarya	Zm00001d037242		0.942857	0.004805	0.042255
ENSRNA049478180	LSU_rRNA_eukarya	Zm00001d038229		1	0	0
ENSRNA049478180	LSU_rRNA_eukarya	Zm00001d038862		0.942857	0.004805	0.042255
ENSRNA049478180	LSU_rRNA_eukarya	Zm00001d038991		0.942857	0.004805	0.042255
ENSRNA049478180	LSU_rRNA_eukarya	Zm00001d039493		0.941124	0.005098	0.042255
ENSRNA049478180	LSU_rRNA_eukarya	Zm00001d039529		0.942857	0.004805	0.042255
ENSRNA049478180	LSU_rRNA_eukarya	Zm00001d039851		1	0	0
ENSRNA049478180	LSU_rRNA_eukarya	Zm00001d039882		0.942857	0.004805	0.042255
ENSRNA049478180	LSU_rRNA_eukarya	Zm00001d040390		0.942857	0.004805	0.042255
ENSRNA049478180	LSU_rRNA_eukarya	Zm00001d040629		1	0	0
ENSRNA049478180	LSU_rRNA_eukarya	Zm00001d042140		0.942857	0.004805	0.042255
ENSRNA049478180	LSU_rRNA_eukarya	Zm00001d042182		1	0	0
ENSRNA049478180	LSU_rRNA_eukarya	Zm00001d042624		1	0	0
ENSRNA049478180	LSU_rRNA_eukarya	Zm00001d042664		0.942857	0.004805	0.042255
ENSRNA049478180	LSU_rRNA_eukarya	Zm00001d042750		0.942857	0.004805	0.042255
ENSRNA049478180	LSU_rRNA_eukarya	Zm00001d043240		0.942857	0.004805	0.042255
ENSRNA049478180	LSU_rRNA_eukarya	Zm00001d044416		0.942857	0.004805	0.042255
ENSRNA049478180	LSU_rRNA_eukarya	Zm00001d044669		0.942857	0.004805	0.042255
ENSRNA049478180	LSU_rRNA_eukarya	Zm00001d045098		1	0	0
ENSRNA049478180	LSU_rRNA_eukarya	Zm00001d045845		0.942857	0.004805	0.042255
ENSRNA049478180	LSU_rRNA_eukarya	Zm00001d046178		0.942857	0.004805	0.042255
ENSRNA049478180	LSU_rRNA_eukarya	Zm00001d046277		1	0	0
ENSRNA049478180	LSU_rRNA_eukarya	Zm00001d047425	GRMZM2G119067	0.985611	0.000309	0.011632
ENSRNA049478180	LSU_rRNA_eukarya	Zm00001d047560		0.942857	0.004805	0.042255
ENSRNA049478180	LSU_rRNA_eukarya	Zm00001d047562		0.942857	0.004805	0.042255
ENSRNA049478180	LSU_rRNA_eukarya	Zm00001d047685		0.942857	0.004805	0.042255
ENSRNA049478180	LSU_rRNA_eukarya	Zm00001d048003		0.941124	0.005098	0.042255
ENSRNA049478180	LSU_rRNA_eukarya	Zm00001d048799		1	0	0
ENSRNA049478180	LSU_rRNA_eukarya	Zm00001d049288		0.942857	0.004805	0.042255
ENSRNA049478180	LSU_rRNA_eukarya	Zm00001d049470		0.942857	0.004805	0.042255
ENSRNA049478180	LSU_rRNA_eukarya	Zm00001d049823		0.942857	0.004805	0.042255
ENSRNA049478180	LSU_rRNA_eukarya	Zm00001d049914		0.942857	0.004805	0.042255
ENSRNA049478180	LSU_rRNA_eukarya	Zm00001d051420		0.942857	0.004805	0.042255
ENSRNA049478180	LSU_rRNA_eukarya	Zm00001d051551		0.985611	0.000309	0.011632
ENSRNA049478180	LSU_rRNA_eukarya	Zm00001d052082		0.942857	0.004805	0.042255
ENSRNA049478180	LSU_rRNA_eukarya	Zm00001d052182		0.942857	0.004805	0.042255
ENSRNA049478180	LSU_rRNA_eukarya	Zm00001d052316	ferritin1	1	0	0
ENSRNA049478180	LSU_rRNA_eukarya	Zm00001d053643		0.941124	0.005098	0.042255
ENSRNA049478662	SSU_rRNA_eukarya	Zm00001d037652		1	0	0
ENSRNA049478662	SSU_rRNA_eukarya	Zm00001d041277	C2C2-YABBY-transcription factor 5	1	0	0
ENSRNA049478662	SSU_rRNA_eukarya	Zm00001d043240		0.942857	0.004805	0.042255
ENSRNA049478799	SSU_rRNA_eukarya	ENSRNA049478881	SSU_rRNA_eukarya	0.942857	0.004805	0.042255
ENSRNA049478799	SSU_rRNA_eukarya	Zm00001d000094		0.942857	0.004805	0.042255
ENSRNA049478799	SSU_rRNA_eukarya	Zm00001d000401		0.942857	0.004805	0.042255
ENSRNA049478799	SSU_rRNA_eukarya	Zm00001d000499		0.942857	0.004805	0.042255
ENSRNA049478799	SSU_rRNA_eukarya	Zm00001d001602		0.941124	0.005098	0.042255
ENSRNA049478799	SSU_rRNA_eukarya	Zm00001d001855		1	0	0
ENSRNA049478799	SSU_rRNA_eukarya	Zm00001d001911		1	0	0
ENSRNA049478799	SSU_rRNA_eukarya	Zm00001d002506		1	0	0
ENSRNA049478799	SSU_rRNA_eukarya	Zm00001d002549		0.942857	0.004805	0.042255
ENSRNA049478799	SSU_rRNA_eukarya	Zm00001d002678		0.942857	0.004805	0.042255
ENSRNA049478799	SSU_rRNA_eukarya	Zm00001d002939		1	0	0
ENSRNA049478799	SSU_rRNA_eukarya	Zm00001d003025	ammonium transporter3	0.942857	0.004805	0.042255
ENSRNA049478799	SSU_rRNA_eukarya	Zm00001d003112		0.942857	0.004805	0.042255
ENSRNA049478799	SSU_rRNA_eukarya	Zm00001d003304		1	0	0
ENSRNA049478799	SSU_rRNA_eukarya	Zm00001d003810		0.941124	0.005098	0.042255
ENSRNA049478799	SSU_rRNA_eukarya	Zm00001d003867		0.942857	0.004805	0.042255
ENSRNA049478799	SSU_rRNA_eukarya	Zm00001d004451		0.942857	0.004805	0.042255
ENSRNA049478799	SSU_rRNA_eukarya	Zm00001d004698		0.985611	0.000309	0.011632
ENSRNA049478799	SSU_rRNA_eukarya	Zm00001d005503		0.942857	0.004805	0.042255
ENSRNA049478799	SSU_rRNA_eukarya	Zm00001d005662		1	0	0
ENSRNA049478799	SSU_rRNA_eukarya	Zm00001d005674		0.942857	0.004805	0.042255
ENSRNA049478799	SSU_rRNA_eukarya	Zm00001d005757	ZF-HD-transcription factor 20	0.942857	0.004805	0.042255
ENSRNA049478799	SSU_rRNA_eukarya	Zm00001d005780		0.942857	0.004805	0.042255
ENSRNA049478799	SSU_rRNA_eukarya	Zm00001d005826		0.942857	0.004805	0.042255
ENSRNA049478799	SSU_rRNA_eukarya	Zm00001d005996		0.942857	0.004805	0.042255
ENSRNA049478799	SSU_rRNA_eukarya	Zm00001d006249		0.942857	0.004805	0.042255
ENSRNA049478799	SSU_rRNA_eukarya	Zm00001d006601		0.942857	0.004805	0.042255
ENSRNA049478799	SSU_rRNA_eukarya	Zm00001d007156		0.942857	0.004805	0.042255
ENSRNA049478799	SSU_rRNA_eukarya	Zm00001d007963		0.941124	0.005098	0.042255
ENSRNA049478799	SSU_rRNA_eukarya	Zm00001d007992		0.941124	0.005098	0.042255
ENSRNA049478799	SSU_rRNA_eukarya	Zm00001d008535		0.942857	0.004805	0.042255
ENSRNA049478799	SSU_rRNA_eukarya	Zm00001d009146		0.942857	0.004805	0.042255
ENSRNA049478799	SSU_rRNA_eukarya	Zm00001d009385		0.941124	0.005098	0.042255
ENSRNA049478799	SSU_rRNA_eukarya	Zm00001d009469		0.941124	0.005098	0.042255
ENSRNA049478799	SSU_rRNA_eukarya	Zm00001d009610		1	0	0
ENSRNA049478799	SSU_rRNA_eukarya	Zm00001d009620		0.941124	0.005098	0.042255
ENSRNA049478799	SSU_rRNA_eukarya	Zm00001d009667		0.942857	0.004805	0.042255
ENSRNA049478799	SSU_rRNA_eukarya	Zm00001d009694		0.942857	0.004805	0.042255
ENSRNA049478799	SSU_rRNA_eukarya	Zm00001d009707		0.942857	0.004805	0.042255
ENSRNA049478799	SSU_rRNA_eukarya	Zm00001d010292		0.942857	0.004805	0.042255
ENSRNA049478799	SSU_rRNA_eukarya	Zm00001d011001		0.942857	0.004805	0.042255
ENSRNA049478799	SSU_rRNA_eukarya	Zm00001d011503		0.942857	0.004805	0.042255
ENSRNA049478799	SSU_rRNA_eukarya	Zm00001d011620		0.942857	0.004805	0.042255
ENSRNA049478799	SSU_rRNA_eukarya	Zm00001d012367		0.942857	0.004805	0.042255
ENSRNA049478799	SSU_rRNA_eukarya	Zm00001d012402		0.942857	0.004805	0.042255
ENSRNA049478799	SSU_rRNA_eukarya	Zm00001d012407	triose phosphate isomerase5	0.942857	0.004805	0.042255
ENSRNA049478799	SSU_rRNA_eukarya	Zm00001d012576		0.942857	0.004805	0.042255
ENSRNA049478799	SSU_rRNA_eukarya	Zm00001d012969		1	0	0
ENSRNA049478799	SSU_rRNA_eukarya	Zm00001d013042		0.942857	0.004805	0.042255
ENSRNA049478799	SSU_rRNA_eukarya	Zm00001d013296		0.942857	0.004805	0.042255
ENSRNA049478799	SSU_rRNA_eukarya	Zm00001d013827	MYB-related-transcription factor 99	0.942857	0.004805	0.042255
ENSRNA049478799	SSU_rRNA_eukarya	Zm00001d013830		0.942857	0.004805	0.042255
ENSRNA049478799	SSU_rRNA_eukarya	Zm00001d013894		0.942857	0.004805	0.042255
ENSRNA049478799	SSU_rRNA_eukarya	Zm00001d015256		0.942857	0.004805	0.042255
ENSRNA049478799	SSU_rRNA_eukarya	Zm00001d016363		1	0	0
ENSRNA049478799	SSU_rRNA_eukarya	Zm00001d016531		1	0	0
ENSRNA049478799	SSU_rRNA_eukarya	Zm00001d016768		0.985611	0.000309	0.011632
ENSRNA049478799	SSU_rRNA_eukarya	Zm00001d017379		0.942857	0.004805	0.042255
ENSRNA049478799	SSU_rRNA_eukarya	Zm00001d017671		0.942857	0.004805	0.042255
ENSRNA049478799	SSU_rRNA_eukarya	Zm00001d017773	TUB-transcription factor 9	0.942857	0.004805	0.042255
ENSRNA049478799	SSU_rRNA_eukarya	Zm00001d017845		0.942857	0.004805	0.042255
ENSRNA049478799	SSU_rRNA_eukarya	Zm00001d017939	2C2-CO-like-transcription factor 12	0.942857	0.004805	0.042255
ENSRNA049478799	SSU_rRNA_eukarya	Zm00001d018214		0.942857	0.004805	0.042255
ENSRNA049478799	SSU_rRNA_eukarya	Zm00001d018290		0.942857	0.004805	0.042255
ENSRNA049478799	SSU_rRNA_eukarya	Zm00001d019527	Yucca5	0.942857	0.004805	0.042255
ENSRNA049478799	SSU_rRNA_eukarya	Zm00001d019593		0.942857	0.004805	0.042255
ENSRNA049478799	SSU_rRNA_eukarya	Zm00001d019660		0.941124	0.005098	0.042255
ENSRNA049478799	SSU_rRNA_eukarya	Zm00001d020118		0.942857	0.004805	0.042255
ENSRNA049478799	SSU_rRNA_eukarya	Zm00001d020378		0.942857	0.004805	0.042255
ENSRNA049478799	SSU_rRNA_eukarya	Zm00001d020461		1	0	0
ENSRNA049478799	SSU_rRNA_eukarya	Zm00001d020583		0.942857	0.004805	0.042255
ENSRNA049478799	SSU_rRNA_eukarya	Zm00001d022313		0.942857	0.004805	0.042255
ENSRNA049478799	SSU_rRNA_eukarya	Zm00001d022456		0.942857	0.004805	0.042255
ENSRNA049478799	SSU_rRNA_eukarya	Zm00001d022493		0.942857	0.004805	0.042255
ENSRNA049478799	SSU_rRNA_eukarya	Zm00001d023253		0.942857	0.004805	0.042255
ENSRNA049478799	SSU_rRNA_eukarya	Zm00001d023439		0.942857	0.004805	0.042255
ENSRNA049478799	SSU_rRNA_eukarya	Zm00001d025761		1	0	0
ENSRNA049478799	SSU_rRNA_eukarya	Zm00001d026084		1	0	0
ENSRNA049478799	SSU_rRNA_eukarya	Zm00001d026163		0.985611	0.000309	0.011632
ENSRNA049478799	SSU_rRNA_eukarya	Zm00001d027404		1	0	0
ENSRNA049478799	SSU_rRNA_eukarya	Zm00001d027621		1	0	0
ENSRNA049478799	SSU_rRNA_eukarya	Zm00001d027801		1	0	0
ENSRNA049478799	SSU_rRNA_eukarya	Zm00001d027846	C2C2-Dof-transcription factor 21	0.942857	0.004805	0.042255
ENSRNA049478799	SSU_rRNA_eukarya	Zm00001d027912		1	0	0
ENSRNA049478799	SSU_rRNA_eukarya	Zm00001d028307		0.942857	0.004805	0.042255
ENSRNA049478799	SSU_rRNA_eukarya	Zm00001d028331		0.942857	0.004805	0.042255
ENSRNA049478799	SSU_rRNA_eukarya	Zm00001d028404		0.942857	0.004805	0.042255
ENSRNA049478799	SSU_rRNA_eukarya	Zm00001d028432	CCAAT-HAP5-transcription factor 511	0.942857	0.004805	0.042255
ENSRNA049478799	SSU_rRNA_eukarya	Zm00001d028577		1	0	0
ENSRNA049478799	SSU_rRNA_eukarya	Zm00001d028811		0.942857	0.004805	0.042255
ENSRNA049478799	SSU_rRNA_eukarya	Zm00001d028987		1	0	0
ENSRNA049478799	SSU_rRNA_eukarya	Zm00001d029348		0.942857	0.004805	0.042255
ENSRNA049478799	SSU_rRNA_eukarya	Zm00001d029810		0.942857	0.004805	0.042255
ENSRNA049478799	SSU_rRNA_eukarya	Zm00001d030090		0.942857	0.004805	0.042255
ENSRNA049478799	SSU_rRNA_eukarya	Zm00001d030102		0.942857	0.004805	0.042255
ENSRNA049478799	SSU_rRNA_eukarya	Zm00001d030993	Aux/IAA-transcription factor 2	0.942857	0.004805	0.042255
ENSRNA049478799	SSU_rRNA_eukarya	Zm00001d031800		0.942857	0.004805	0.042255
ENSRNA049478799	SSU_rRNA_eukarya	Zm00001d032232		0.942857	0.004805	0.042255
ENSRNA049478799	SSU_rRNA_eukarya	Zm00001d032578	C2C2-Dof-transcription factor 13	1	0	0
ENSRNA049478799	SSU_rRNA_eukarya	Zm00001d032776	cellulose synthase10	1	0	0
ENSRNA049478799	SSU_rRNA_eukarya	Zm00001d033152		0.942857	0.004805	0.042255
ENSRNA049478799	SSU_rRNA_eukarya	Zm00001d033304		0.942857	0.004805	0.042255
ENSRNA049478799	SSU_rRNA_eukarya	Zm00001d033423		0.942857	0.004805	0.042255
ENSRNA049478799	SSU_rRNA_eukarya	Zm00001d033529		0.942857	0.004805	0.042255
ENSRNA049478799	SSU_rRNA_eukarya	Zm00001d033730		0.942857	0.004805	0.042255
ENSRNA049478799	SSU_rRNA_eukarya	Zm00001d033893		0.942857	0.004805	0.042255
ENSRNA049478799	SSU_rRNA_eukarya	Zm00001d034183		0.942857	0.004805	0.042255
ENSRNA049478799	SSU_rRNA_eukarya	Zm00001d034551		0.942857	0.004805	0.042255
ENSRNA049478799	SSU_rRNA_eukarya	Zm00001d034781		0.942857	0.004805	0.042255
ENSRNA049478799	SSU_rRNA_eukarya	Zm00001d035162		0.942857	0.004805	0.042255
ENSRNA049478799	SSU_rRNA_eukarya	Zm00001d035715		0.942857	0.004805	0.042255
ENSRNA049478799	SSU_rRNA_eukarya	Zm00001d036139		0.942857	0.004805	0.042255
ENSRNA049478799	SSU_rRNA_eukarya	Zm00001d036541	maize insect resistance2	0.942857	0.004805	0.042255
ENSRNA049478799	SSU_rRNA_eukarya	Zm00001d037741		0.941124	0.005098	0.042255
ENSRNA049478799	SSU_rRNA_eukarya	Zm00001d037778		1	0	0
ENSRNA049478799	SSU_rRNA_eukarya	Zm00001d037916	thiamin diphosphokinase2	0.942857	0.004805	0.042255
ENSRNA049478799	SSU_rRNA_eukarya	Zm00001d038267		1	0	0
ENSRNA049478799	SSU_rRNA_eukarya	Zm00001d038470		0.941124	0.005098	0.042255
ENSRNA049478799	SSU_rRNA_eukarya	Zm00001d038991		0.942857	0.004805	0.042255
ENSRNA049478799	SSU_rRNA_eukarya	Zm00001d038999		0.942857	0.004805	0.042255
ENSRNA049478799	SSU_rRNA_eukarya	Zm00001d039712		1	0	0
ENSRNA049478799	SSU_rRNA_eukarya	Zm00001d039901		0.942857	0.004805	0.042255
ENSRNA049478799	SSU_rRNA_eukarya	Zm00001d040356	geranylgeranyl hydrogenase2	0.942857	0.004805	0.042255
ENSRNA049478799	SSU_rRNA_eukarya	Zm00001d040366		0.942857	0.004805	0.042255
ENSRNA049478799	SSU_rRNA_eukarya	Zm00001d040390		0.942857	0.004805	0.042255
ENSRNA049478799	SSU_rRNA_eukarya	Zm00001d040807		1	0	0
ENSRNA049478799	SSU_rRNA_eukarya	Zm00001d041334		0.942857	0.004805	0.042255
ENSRNA049478799	SSU_rRNA_eukarya	Zm00001d042013		0.942857	0.004805	0.042255
ENSRNA049478799	SSU_rRNA_eukarya	Zm00001d042051		0.985611	0.000309	0.011632
ENSRNA049478799	SSU_rRNA_eukarya	Zm00001d042140		0.942857	0.004805	0.042255
ENSRNA049478799	SSU_rRNA_eukarya	Zm00001d042664		0.942857	0.004805	0.042255
ENSRNA049478799	SSU_rRNA_eukarya	Zm00001d042750		0.942857	0.004805	0.042255
ENSRNA049478799	SSU_rRNA_eukarya	Zm00001d044169		0.941124	0.005098	0.042255
ENSRNA049478799	SSU_rRNA_eukarya	Zm00001d044400		0.942857	0.004805	0.042255
ENSRNA049478799	SSU_rRNA_eukarya	Zm00001d044416		0.942857	0.004805	0.042255
ENSRNA049478799	SSU_rRNA_eukarya	Zm00001d044517		1	0	0
ENSRNA049478799	SSU_rRNA_eukarya	Zm00001d044534		1	0	0
ENSRNA049478799	SSU_rRNA_eukarya	Zm00001d044669		0.942857	0.004805	0.042255
ENSRNA049478799	SSU_rRNA_eukarya	Zm00001d045845		0.942857	0.004805	0.042255
ENSRNA049478799	SSU_rRNA_eukarya	Zm00001d047060		0.942857	0.004805	0.042255
ENSRNA049478799	SSU_rRNA_eukarya	Zm00001d047470		1	0	0
ENSRNA049478799	SSU_rRNA_eukarya	Zm00001d047562		0.942857	0.004805	0.042255
ENSRNA049478799	SSU_rRNA_eukarya	Zm00001d047678		0.941124	0.005098	0.042255
ENSRNA049478799	SSU_rRNA_eukarya	Zm00001d047685		0.942857	0.004805	0.042255
ENSRNA049478799	SSU_rRNA_eukarya	Zm00001d047779		0.942857	0.004805	0.042255
ENSRNA049478799	SSU_rRNA_eukarya	Zm00001d048293		0.942857	0.004805	0.042255
ENSRNA049478799	SSU_rRNA_eukarya	Zm00001d048503		1	0	0
ENSRNA049478799	SSU_rRNA_eukarya	Zm00001d048760		0.941124	0.005098	0.042255
ENSRNA049478799	SSU_rRNA_eukarya	Zm00001d049288		0.942857	0.004805	0.042255
ENSRNA049478799	SSU_rRNA_eukarya	Zm00001d049823		0.942857	0.004805	0.042255
ENSRNA049478799	SSU_rRNA_eukarya	Zm00001d049914		0.942857	0.004805	0.042255
ENSRNA049478799	SSU_rRNA_eukarya	Zm00001d050009		1	0	0
ENSRNA049478799	SSU_rRNA_eukarya	Zm00001d050160		0.985611	0.000309	0.011632
ENSRNA049478799	SSU_rRNA_eukarya	Zm00001d050164		1	0	0
ENSRNA049478799	SSU_rRNA_eukarya	Zm00001d050643		1	0	0
ENSRNA049478799	SSU_rRNA_eukarya	Zm00001d051525		0.942857	0.004805	0.042255
ENSRNA049478799	SSU_rRNA_eukarya	Zm00001d051773		0.941124	0.005098	0.042255
ENSRNA049478799	SSU_rRNA_eukarya	Zm00001d051950		0.942857	0.004805	0.042255
ENSRNA049478799	SSU_rRNA_eukarya	Zm00001d052082		0.942857	0.004805	0.042255
ENSRNA049478799	SSU_rRNA_eukarya	Zm00001d052570		0.941124	0.005098	0.042255
ENSRNA049478799	SSU_rRNA_eukarya	Zm00001d052845		0.942857	0.004805	0.042255
ENSRNA049478799	SSU_rRNA_eukarya	Zm00001d053127		0.942857	0.004805	0.042255
ENSRNA049478799	SSU_rRNA_eukarya	Zm00001d053281	nicotianamine aminotransferase1	1	0	0
ENSRNA049478881	SSU_rRNA_eukarya	Zm00001d000401		1	0	0
ENSRNA049478881	SSU_rRNA_eukarya	Zm00001d001272		0.941124	0.005098	0.042255
ENSRNA049478881	SSU_rRNA_eukarya	Zm00001d001855		0.942857	0.004805	0.042255
ENSRNA049478881	SSU_rRNA_eukarya	Zm00001d001911		0.942857	0.004805	0.042255
ENSRNA049478881	SSU_rRNA_eukarya	Zm00001d002405	WRKY-transcription factor 50	0.942857	0.004805	0.042255
ENSRNA049478881	SSU_rRNA_eukarya	Zm00001d002506		0.942857	0.004805	0.042255
ENSRNA049478881	SSU_rRNA_eukarya	Zm00001d002549		1	0	0
ENSRNA049478881	SSU_rRNA_eukarya	Zm00001d002630		0.942857	0.004805	0.042255
ENSRNA049478881	SSU_rRNA_eukarya	Zm00001d002939		0.942857	0.004805	0.042255
ENSRNA049478881	SSU_rRNA_eukarya	Zm00001d003148		0.942857	0.004805	0.042255
ENSRNA049478881	SSU_rRNA_eukarya	Zm00001d003167		0.942857	0.004805	0.042255
ENSRNA049478881	SSU_rRNA_eukarya	Zm00001d003304		0.942857	0.004805	0.042255
ENSRNA049478881	SSU_rRNA_eukarya	Zm00001d003446		0.942857	0.004805	0.042255
ENSRNA049478881	SSU_rRNA_eukarya	Zm00001d004006		0.942857	0.004805	0.042255
ENSRNA049478881	SSU_rRNA_eukarya	Zm00001d004451		1	0	0
ENSRNA049478881	SSU_rRNA_eukarya	Zm00001d004950		0.941124	0.005098	0.042255
ENSRNA049478881	SSU_rRNA_eukarya	Zm00001d005022		0.941124	0.005098	0.042255
ENSRNA049478881	SSU_rRNA_eukarya	Zm00001d005083		0.942857	0.004805	0.042255
ENSRNA049478881	SSU_rRNA_eukarya	Zm00001d005662		0.942857	0.004805	0.042255
ENSRNA049478881	SSU_rRNA_eukarya	Zm00001d005780		1	0	0
ENSRNA049478881	SSU_rRNA_eukarya	Zm00001d006335		0.942857	0.004805	0.042255
ENSRNA049478881	SSU_rRNA_eukarya	Zm00001d006745		0.941124	0.005098	0.042255
ENSRNA049478881	SSU_rRNA_eukarya	Zm00001d006834		0.942857	0.004805	0.042255
ENSRNA049478881	SSU_rRNA_eukarya	Zm00001d009582		0.942857	0.004805	0.042255
ENSRNA049478881	SSU_rRNA_eukarya	Zm00001d009610		0.942857	0.004805	0.042255
ENSRNA049478881	SSU_rRNA_eukarya	Zm00001d009612		0.942857	0.004805	0.042255
ENSRNA049478881	SSU_rRNA_eukarya	Zm00001d009707		1	0	0
ENSRNA049478881	SSU_rRNA_eukarya	Zm00001d009710		0.941124	0.005098	0.042255
ENSRNA049478881	SSU_rRNA_eukarya	Zm00001d010410	tonoplast intrinsic protein4	0.942857	0.004805	0.042255
ENSRNA049478881	SSU_rRNA_eukarya	Zm00001d010554		0.942857	0.004805	0.042255
ENSRNA049478881	SSU_rRNA_eukarya	Zm00001d010899		0.942857	0.004805	0.042255
ENSRNA049478881	SSU_rRNA_eukarya	Zm00001d011001		1	0	0
ENSRNA049478881	SSU_rRNA_eukarya	Zm00001d011285	light harvesting chlorophyll a/b binding protein1	0.942857	0.004805	0.042255
ENSRNA049478881	SSU_rRNA_eukarya	Zm00001d011319		0.942857	0.004805	0.042255
ENSRNA049478881	SSU_rRNA_eukarya	Zm00001d012302		0.942857	0.004805	0.042255
ENSRNA049478881	SSU_rRNA_eukarya	Zm00001d012571		0.942857	0.004805	0.042255
ENSRNA049478881	SSU_rRNA_eukarya	Zm00001d012636		0.942857	0.004805	0.042255
ENSRNA049478881	SSU_rRNA_eukarya	Zm00001d012969		0.942857	0.004805	0.042255
ENSRNA049478881	SSU_rRNA_eukarya	Zm00001d013179		0.942857	0.004805	0.042255
ENSRNA049478881	SSU_rRNA_eukarya	Zm00001d013398		0.942857	0.004805	0.042255
ENSRNA049478881	SSU_rRNA_eukarya	Zm00001d014152		0.942857	0.004805	0.042255
ENSRNA049478881	SSU_rRNA_eukarya	Zm00001d014405	NAC-transcription factor 113	0.942857	0.004805	0.042255
ENSRNA049478881	SSU_rRNA_eukarya	Zm00001d014611		0.942857	0.004805	0.042255
ENSRNA049478881	SSU_rRNA_eukarya	Zm00001d014743		0.942857	0.004805	0.042255
ENSRNA049478881	SSU_rRNA_eukarya	Zm00001d015377		0.942857	0.004805	0.042255
ENSRNA049478881	SSU_rRNA_eukarya	Zm00001d016363		0.942857	0.004805	0.042255
ENSRNA049478881	SSU_rRNA_eukarya	Zm00001d016474		0.942857	0.004805	0.042255
ENSRNA049478881	SSU_rRNA_eukarya	Zm00001d016531		0.942857	0.004805	0.042255
ENSRNA049478881	SSU_rRNA_eukarya	Zm00001d017287		0.941124	0.005098	0.042255
ENSRNA049478881	SSU_rRNA_eukarya	Zm00001d017323		0.942857	0.004805	0.042255
ENSRNA049478881	SSU_rRNA_eukarya	Zm00001d017379		1	0	0
ENSRNA049478881	SSU_rRNA_eukarya	Zm00001d017939	2C2-CO-like-transcription factor 12	1	0	0
ENSRNA049478881	SSU_rRNA_eukarya	Zm00001d017987		0.985611	0.000309	0.011632
ENSRNA049478881	SSU_rRNA_eukarya	Zm00001d017995		0.942857	0.004805	0.042255
ENSRNA049478881	SSU_rRNA_eukarya	Zm00001d018908		0.942857	0.004805	0.042255
ENSRNA049478881	SSU_rRNA_eukarya	Zm00001d019028		0.941124	0.005098	0.042255
ENSRNA049478881	SSU_rRNA_eukarya	Zm00001d019049		0.942857	0.004805	0.042255
ENSRNA049478881	SSU_rRNA_eukarya	Zm00001d019527	Yucca5	1	0	0
ENSRNA049478881	SSU_rRNA_eukarya	Zm00001d020461		0.942857	0.004805	0.042255
ENSRNA049478881	SSU_rRNA_eukarya	Zm00001d021177		0.942857	0.004805	0.042255
ENSRNA049478881	SSU_rRNA_eukarya	Zm00001d021418		0.942857	0.004805	0.042255
ENSRNA049478881	SSU_rRNA_eukarya	Zm00001d021836		0.985611	0.000309	0.011632
ENSRNA049478881	SSU_rRNA_eukarya	Zm00001d022167		0.941124	0.005098	0.042255
ENSRNA049478881	SSU_rRNA_eukarya	Zm00001d022182		0.942857	0.004805	0.042255
ENSRNA049478881	SSU_rRNA_eukarya	Zm00001d022456		1	0	0
ENSRNA049478881	SSU_rRNA_eukarya	Zm00001d022464		0.942857	0.004805	0.042255
ENSRNA049478881	SSU_rRNA_eukarya	Zm00001d022517	NAC-transcription factor 2	0.942857	0.004805	0.042255
ENSRNA049478881	SSU_rRNA_eukarya	Zm00001d023530		0.942857	0.004805	0.042255
ENSRNA049478881	SSU_rRNA_eukarya	Zm00001d024742		0.941124	0.005098	0.042255
ENSRNA049478881	SSU_rRNA_eukarya	Zm00001d025761		0.942857	0.004805	0.042255
ENSRNA049478881	SSU_rRNA_eukarya	Zm00001d026084		0.942857	0.004805	0.042255
ENSRNA049478881	SSU_rRNA_eukarya	Zm00001d026103	umc44a	0.941124	0.005098	0.042255
ENSRNA049478881	SSU_rRNA_eukarya	Zm00001d026306		0.942857	0.004805	0.042255
ENSRNA049478881	SSU_rRNA_eukarya	Zm00001d027404		0.942857	0.004805	0.042255
ENSRNA049478881	SSU_rRNA_eukarya	Zm00001d027621		0.942857	0.004805	0.042255
ENSRNA049478881	SSU_rRNA_eukarya	Zm00001d027801		0.942857	0.004805	0.042255
ENSRNA049478881	SSU_rRNA_eukarya	Zm00001d027912		0.942857	0.004805	0.042255
ENSRNA049478881	SSU_rRNA_eukarya	Zm00001d027929	AP2-EREBP-transcription factor 182	0.942857	0.004805	0.042255
ENSRNA049478881	SSU_rRNA_eukarya	Zm00001d028288		0.941124	0.005098	0.042255
ENSRNA049478881	SSU_rRNA_eukarya	Zm00001d028432	CCAAT-HAP5-transcription factor 511	1	0	0
ENSRNA049478881	SSU_rRNA_eukarya	Zm00001d028577		0.942857	0.004805	0.042255
ENSRNA049478881	SSU_rRNA_eukarya	Zm00001d028987		0.942857	0.004805	0.042255
ENSRNA049478881	SSU_rRNA_eukarya	Zm00001d029286		0.942857	0.004805	0.042255
ENSRNA049478881	SSU_rRNA_eukarya	Zm00001d029594	allene oxide cyclase1	0.942857	0.004805	0.042255
ENSRNA049478881	SSU_rRNA_eukarya	Zm00001d029810		1	0	0
ENSRNA049478881	SSU_rRNA_eukarya	Zm00001d029913	beta expansin6	0.942857	0.004805	0.042255
ENSRNA049478881	SSU_rRNA_eukarya	Zm00001d030102		1	0	0
ENSRNA049478881	SSU_rRNA_eukarya	Zm00001d031149		0.942857	0.004805	0.042255
ENSRNA049478881	SSU_rRNA_eukarya	Zm00001d031254		0.942857	0.004805	0.042255
ENSRNA049478881	SSU_rRNA_eukarya	Zm00001d031454	MYB-related-transcription factor 103	0.942857	0.004805	0.042255
ENSRNA049478881	SSU_rRNA_eukarya	Zm00001d031800		1	0	0
ENSRNA049478881	SSU_rRNA_eukarya	Zm00001d032197		0.942857	0.004805	0.042255
ENSRNA049478881	SSU_rRNA_eukarya	Zm00001d032232		1	0	0
ENSRNA049478881	SSU_rRNA_eukarya	Zm00001d032578	C2C2-Dof-transcription factor 13	0.942857	0.004805	0.042255
ENSRNA049478881	SSU_rRNA_eukarya	Zm00001d032776	cellulose synthase10	0.942857	0.004805	0.042255
ENSRNA049478881	SSU_rRNA_eukarya	Zm00001d033730		1	0	0
ENSRNA049478881	SSU_rRNA_eukarya	Zm00001d033967		0.942857	0.004805	0.042255
ENSRNA049478881	SSU_rRNA_eukarya	Zm00001d033985		0.942857	0.004805	0.042255
ENSRNA049478881	SSU_rRNA_eukarya	Zm00001d034095		0.942857	0.004805	0.042255
ENSRNA049478881	SSU_rRNA_eukarya	Zm00001d034112		0.942857	0.004805	0.042255
ENSRNA049478881	SSU_rRNA_eukarya	Zm00001d034551		1	0	0
ENSRNA049478881	SSU_rRNA_eukarya	Zm00001d036097		0.941124	0.005098	0.042255
ENSRNA049478881	SSU_rRNA_eukarya	Zm00001d036139		1	0	0
ENSRNA049478881	SSU_rRNA_eukarya	Zm00001d036609		0.942857	0.004805	0.042255
ENSRNA049478881	SSU_rRNA_eukarya	Zm00001d037257		0.942857	0.004805	0.042255
ENSRNA049478881	SSU_rRNA_eukarya	Zm00001d037778		0.942857	0.004805	0.042255
ENSRNA049478881	SSU_rRNA_eukarya	Zm00001d037916	thiamin diphosphokinase2	1	0	0
ENSRNA049478881	SSU_rRNA_eukarya	Zm00001d038267		0.942857	0.004805	0.042255
ENSRNA049478881	SSU_rRNA_eukarya	Zm00001d038271		0.942857	0.004805	0.042255
ENSRNA049478881	SSU_rRNA_eukarya	Zm00001d038824	umc132a(chk)	0.942857	0.004805	0.042255
ENSRNA049478881	SSU_rRNA_eukarya	Zm00001d038999		1	0	0
ENSRNA049478881	SSU_rRNA_eukarya	Zm00001d039712		0.942857	0.004805	0.042255
ENSRNA049478881	SSU_rRNA_eukarya	Zm00001d040108		0.941124	0.005098	0.042255
ENSRNA049478881	SSU_rRNA_eukarya	Zm00001d040215		0.942857	0.004805	0.042255
ENSRNA049478881	SSU_rRNA_eukarya	Zm00001d040366		1	0	0
ENSRNA049478881	SSU_rRNA_eukarya	Zm00001d040807		0.942857	0.004805	0.042255
ENSRNA049478881	SSU_rRNA_eukarya	Zm00001d041334		1	0	0
ENSRNA049478881	SSU_rRNA_eukarya	Zm00001d041972		0.942857	0.004805	0.042255
ENSRNA049478881	SSU_rRNA_eukarya	Zm00001d042627		0.942857	0.004805	0.042255
ENSRNA049478881	SSU_rRNA_eukarya	Zm00001d042642		0.942857	0.004805	0.042255
ENSRNA049478881	SSU_rRNA_eukarya	Zm00001d044290		0.942857	0.004805	0.042255
ENSRNA049478881	SSU_rRNA_eukarya	Zm00001d044400		1	0	0
ENSRNA049478881	SSU_rRNA_eukarya	Zm00001d044517		0.942857	0.004805	0.042255
ENSRNA049478881	SSU_rRNA_eukarya	Zm00001d044534		0.942857	0.004805	0.042255
ENSRNA049478881	SSU_rRNA_eukarya	Zm00001d045481		0.942857	0.004805	0.042255
ENSRNA049478881	SSU_rRNA_eukarya	Zm00001d045649		0.942857	0.004805	0.042255
ENSRNA049478881	SSU_rRNA_eukarya	Zm00001d046922		0.942857	0.004805	0.042255
ENSRNA049478881	SSU_rRNA_eukarya	Zm00001d047470		0.942857	0.004805	0.042255
ENSRNA049478881	SSU_rRNA_eukarya	Zm00001d047503		0.942857	0.004805	0.042255
ENSRNA049478881	SSU_rRNA_eukarya	Zm00001d047702		0.941124	0.005098	0.042255
ENSRNA049478881	SSU_rRNA_eukarya	Zm00001d047779		1	0	0
ENSRNA049478881	SSU_rRNA_eukarya	Zm00001d048086	replication factor A homolog1	0.942857	0.004805	0.042255
ENSRNA049478881	SSU_rRNA_eukarya	Zm00001d048135		0.942857	0.004805	0.042255
ENSRNA049478881	SSU_rRNA_eukarya	Zm00001d048503		0.942857	0.004805	0.042255
ENSRNA049478881	SSU_rRNA_eukarya	Zm00001d048544		0.942857	0.004805	0.042255
ENSRNA049478881	SSU_rRNA_eukarya	Zm00001d049375		0.942857	0.004805	0.042255
ENSRNA049478881	SSU_rRNA_eukarya	Zm00001d050009		0.942857	0.004805	0.042255
ENSRNA049478881	SSU_rRNA_eukarya	Zm00001d050164		0.942857	0.004805	0.042255
ENSRNA049478881	SSU_rRNA_eukarya	Zm00001d050216		0.985611	0.000309	0.011632
ENSRNA049478881	SSU_rRNA_eukarya	Zm00001d050643		0.942857	0.004805	0.042255
ENSRNA049478881	SSU_rRNA_eukarya	Zm00001d050922		0.942857	0.004805	0.042255
ENSRNA049478881	SSU_rRNA_eukarya	Zm00001d051709		0.942857	0.004805	0.042255
ENSRNA049478881	SSU_rRNA_eukarya	Zm00001d051908		0.942857	0.004805	0.042255
ENSRNA049478881	SSU_rRNA_eukarya	Zm00001d052064		0.942857	0.004805	0.042255
ENSRNA049478881	SSU_rRNA_eukarya	Zm00001d052185		0.942857	0.004805	0.042255
ENSRNA049478881	SSU_rRNA_eukarya	Zm00001d052614		0.941124	0.005098	0.042255
ENSRNA049478881	SSU_rRNA_eukarya	Zm00001d052845		1	0	0
ENSRNA049478881	SSU_rRNA_eukarya	Zm00001d053127		1	0	0
ENSRNA049478881	SSU_rRNA_eukarya	Zm00001d053281	nicotianamine aminotransferase1	0.942857	0.004805	0.042255
Zm00001d000094		Zm00001d001602		0.941124	0.005098	0.042255
Zm00001d000094		Zm00001d001855		0.942857	0.004805	0.042255
Zm00001d000094		Zm00001d001911		0.942857	0.004805	0.042255
Zm00001d000094		Zm00001d002506		0.942857	0.004805	0.042255
Zm00001d000094		Zm00001d002630		0.942857	0.004805	0.042255
Zm00001d000094		Zm00001d002678		1	0	0
Zm00001d000094		Zm00001d002939		0.942857	0.004805	0.042255
Zm00001d000094		Zm00001d003112		1	0	0
Zm00001d000094		Zm00001d003148		0.942857	0.004805	0.042255
Zm00001d000094		Zm00001d003167		0.942857	0.004805	0.042255
Zm00001d000094		Zm00001d003304		0.942857	0.004805	0.042255
Zm00001d000094		Zm00001d003400		0.942857	0.004805	0.042255
Zm00001d000094		Zm00001d003810		0.941124	0.005098	0.042255
Zm00001d000094		Zm00001d003867		1	0	0
Zm00001d000094		Zm00001d004138		0.942857	0.004805	0.042255
Zm00001d000094		Zm00001d004698		0.985611	0.000309	0.011632
Zm00001d000094		Zm00001d005503		1	0	0
Zm00001d000094		Zm00001d005662		0.942857	0.004805	0.042255
Zm00001d000094		Zm00001d005684		0.942857	0.004805	0.042255
Zm00001d000094		Zm00001d005996		1	0	0
Zm00001d000094		Zm00001d006335		0.942857	0.004805	0.042255
Zm00001d000094		Zm00001d006601		1	0	0
Zm00001d000094		Zm00001d007963		0.941124	0.005098	0.042255
Zm00001d000094		Zm00001d007992		0.941124	0.005098	0.042255
Zm00001d000094		Zm00001d008479		0.942857	0.004805	0.042255
Zm00001d000094		Zm00001d009385		0.941124	0.005098	0.042255
Zm00001d000094		Zm00001d009469		0.941124	0.005098	0.042255
Zm00001d000094		Zm00001d009610		0.942857	0.004805	0.042255
Zm00001d000094		Zm00001d009612		0.942857	0.004805	0.042255
Zm00001d000094		Zm00001d009620		0.941124	0.005098	0.042255
Zm00001d000094		Zm00001d009667		1	0	0
Zm00001d000094		Zm00001d009694		1	0	0
Zm00001d000094		Zm00001d009702		0.942857	0.004805	0.042255
Zm00001d000094		Zm00001d010292		1	0	0
Zm00001d000094		Zm00001d010410	tonoplast intrinsic protein4	0.942857	0.004805	0.042255
Zm00001d000094		Zm00001d010554		0.942857	0.004805	0.042255
Zm00001d000094		Zm00001d011319		0.942857	0.004805	0.042255
Zm00001d000094		Zm00001d011602		0.985611	0.000309	0.011632
Zm00001d000094		Zm00001d011620		1	0	0
Zm00001d000094		Zm00001d012302		0.942857	0.004805	0.042255
Zm00001d000094		Zm00001d012367		1	0	0
Zm00001d000094		Zm00001d012571		0.942857	0.004805	0.042255
Zm00001d000094		Zm00001d012636		0.942857	0.004805	0.042255
Zm00001d000094		Zm00001d012969		0.942857	0.004805	0.042255
Zm00001d000094		Zm00001d013179		0.942857	0.004805	0.042255
Zm00001d000094		Zm00001d013296		1	0	0
Zm00001d000094		Zm00001d013398		0.942857	0.004805	0.042255
Zm00001d000094		Zm00001d013827	MYB-related-transcription factor 99	1	0	0
Zm00001d000094		Zm00001d014405	NAC-transcription factor 113	0.942857	0.004805	0.042255
Zm00001d000094		Zm00001d014611		0.942857	0.004805	0.042255
Zm00001d000094		Zm00001d014911		0.942857	0.004805	0.042255
Zm00001d000094		Zm00001d015256		1	0	0
Zm00001d000094		Zm00001d015292		0.942857	0.004805	0.042255
Zm00001d000094		Zm00001d015377		0.942857	0.004805	0.042255
Zm00001d000094		Zm00001d016363		0.942857	0.004805	0.042255
Zm00001d000094		Zm00001d016474		0.942857	0.004805	0.042255
Zm00001d000094		Zm00001d016531		0.942857	0.004805	0.042255
Zm00001d000094		Zm00001d016768		0.985611	0.000309	0.011632
Zm00001d000094		Zm00001d016799		0.942857	0.004805	0.042255
Zm00001d000094		Zm00001d017323		0.942857	0.004805	0.042255
Zm00001d000094		Zm00001d017671		1	0	0
Zm00001d000094		Zm00001d017715		0.942857	0.004805	0.042255
Zm00001d000094		Zm00001d017845		1	0	0
Zm00001d000094		Zm00001d017995		0.942857	0.004805	0.042255
Zm00001d000094		Zm00001d018214		1	0	0
Zm00001d000094		Zm00001d018290		1	0	0
Zm00001d000094		Zm00001d018356		0.942857	0.004805	0.042255
Zm00001d000094		Zm00001d018603		0.942857	0.004805	0.042255
Zm00001d000094		Zm00001d019049		0.942857	0.004805	0.042255
Zm00001d000094		Zm00001d019593		1	0	0
Zm00001d000094		Zm00001d019660		0.941124	0.005098	0.042255
Zm00001d000094		Zm00001d020032		0.942857	0.004805	0.042255
Zm00001d000094		Zm00001d020118		1	0	0
Zm00001d000094		Zm00001d020172		0.942857	0.004805	0.042255
Zm00001d000094		Zm00001d020461		0.942857	0.004805	0.042255
Zm00001d000094		Zm00001d020618		0.985611	0.000309	0.011632
Zm00001d000094		Zm00001d020685		0.942857	0.004805	0.042255
Zm00001d000094		Zm00001d021177		0.942857	0.004805	0.042255
Zm00001d000094		Zm00001d021418		0.942857	0.004805	0.042255
Zm00001d000094		Zm00001d021599		0.942857	0.004805	0.042255
Zm00001d000094		Zm00001d021718		0.942857	0.004805	0.042255
Zm00001d000094		Zm00001d021936		0.942857	0.004805	0.042255
Zm00001d000094		Zm00001d022182		0.942857	0.004805	0.042255
Zm00001d000094		Zm00001d022367		0.942857	0.004805	0.042255
Zm00001d000094		Zm00001d022517	NAC-transcription factor 2	0.942857	0.004805	0.042255
Zm00001d000094		Zm00001d023439		1	0	0
Zm00001d000094		Zm00001d023530		0.942857	0.004805	0.042255
Zm00001d000094		Zm00001d023820		0.942857	0.004805	0.042255
Zm00001d000094		Zm00001d024012		0.942857	0.004805	0.042255
Zm00001d000094		Zm00001d025761		0.942857	0.004805	0.042255
Zm00001d000094		Zm00001d026012		0.942857	0.004805	0.042255
Zm00001d000094		Zm00001d026084		0.942857	0.004805	0.042255
Zm00001d000094		Zm00001d026163		0.985611	0.000309	0.011632
Zm00001d000094		Zm00001d026306		0.942857	0.004805	0.042255
Zm00001d000094		Zm00001d026360		0.942857	0.004805	0.042255
Zm00001d000094		Zm00001d026488		0.942857	0.004805	0.042255
Zm00001d000094		Zm00001d027348		0.942857	0.004805	0.042255
Zm00001d000094		Zm00001d027404		0.942857	0.004805	0.042255
Zm00001d000094		Zm00001d027621		0.942857	0.004805	0.042255
Zm00001d000094		Zm00001d027801		0.942857	0.004805	0.042255
Zm00001d000094		Zm00001d027846	C2C2-Dof-transcription factor 21	1	0	0
Zm00001d000094		Zm00001d027900	ZIM-transcription factor 27	0.942857	0.004805	0.042255
Zm00001d000094		Zm00001d027912		0.942857	0.004805	0.042255
Zm00001d000094		Zm00001d027929	AP2-EREBP-transcription factor 182	0.942857	0.004805	0.042255
Zm00001d000094		Zm00001d028307		1	0	0
Zm00001d000094		Zm00001d028331		1	0	0
Zm00001d000094		Zm00001d028404		1	0	0
Zm00001d000094		Zm00001d028577		0.942857	0.004805	0.042255
Zm00001d000094		Zm00001d028676		0.942857	0.004805	0.042255
Zm00001d000094		Zm00001d028987		0.942857	0.004805	0.042255
Zm00001d000094		Zm00001d029913	beta expansin6	0.942857	0.004805	0.042255
Zm00001d000094		Zm00001d030090		1	0	0
Zm00001d000094		Zm00001d030976		0.942857	0.004805	0.042255
Zm00001d000094		Zm00001d030993	Aux/IAA-transcription factor 2	1	0	0
Zm00001d000094		Zm00001d031254		0.942857	0.004805	0.042255
Zm00001d000094		Zm00001d031454	MYB-related-transcription factor 103	0.942857	0.004805	0.042255
Zm00001d000094		Zm00001d031850		0.942857	0.004805	0.042255
Zm00001d000094		Zm00001d032197		0.942857	0.004805	0.042255
Zm00001d000094		Zm00001d032578	C2C2-Dof-transcription factor 13	0.942857	0.004805	0.042255
Zm00001d000094		Zm00001d032776	cellulose synthase10	0.942857	0.004805	0.042255
Zm00001d000094		Zm00001d033152		1	0	0
Zm00001d000094		Zm00001d033651		0.942857	0.004805	0.042255
Zm00001d000094		Zm00001d033893		1	0	0
Zm00001d000094		Zm00001d033967		0.942857	0.004805	0.042255
Zm00001d000094		Zm00001d034112		0.942857	0.004805	0.042255
Zm00001d000094		Zm00001d034672		0.942857	0.004805	0.042255
Zm00001d000094		Zm00001d034700		0.942857	0.004805	0.042255
Zm00001d000094		Zm00001d034781		1	0	0
Zm00001d000094		Zm00001d035715		1	0	0
Zm00001d000094		Zm00001d036609		0.942857	0.004805	0.042255
Zm00001d000094		Zm00001d037741		0.941124	0.005098	0.042255
Zm00001d000094		Zm00001d037778		0.942857	0.004805	0.042255
Zm00001d000094		Zm00001d038229		0.942857	0.004805	0.042255
Zm00001d000094		Zm00001d038267		0.942857	0.004805	0.042255
Zm00001d000094		Zm00001d038271		0.942857	0.004805	0.042255
Zm00001d000094		Zm00001d038470		0.941124	0.005098	0.042255
Zm00001d000094		Zm00001d038623		0.942857	0.004805	0.042255
Zm00001d000094		Zm00001d038824	umc132a(chk)	0.942857	0.004805	0.042255
Zm00001d000094		Zm00001d039362		0.942857	0.004805	0.042255
Zm00001d000094		Zm00001d039712		0.942857	0.004805	0.042255
Zm00001d000094		Zm00001d039851		0.942857	0.004805	0.042255
Zm00001d000094		Zm00001d040215		0.942857	0.004805	0.042255
Zm00001d000094		Zm00001d040390		1	0	0
Zm00001d000094		Zm00001d040629		0.942857	0.004805	0.042255
Zm00001d000094		Zm00001d040807		0.942857	0.004805	0.042255
Zm00001d000094		Zm00001d041972		0.942857	0.004805	0.042255
Zm00001d000094		Zm00001d042051		0.985611	0.000309	0.011632
Zm00001d000094		Zm00001d042140		1	0	0
Zm00001d000094		Zm00001d042182		0.942857	0.004805	0.042255
Zm00001d000094		Zm00001d042624		0.942857	0.004805	0.042255
Zm00001d000094		Zm00001d042750		1	0	0
Zm00001d000094		Zm00001d044169		0.941124	0.005098	0.042255
Zm00001d000094		Zm00001d044517		0.942857	0.004805	0.042255
Zm00001d000094		Zm00001d044534		0.942857	0.004805	0.042255
Zm00001d000094		Zm00001d044669		1	0	0
Zm00001d000094		Zm00001d045098		0.942857	0.004805	0.042255
Zm00001d000094		Zm00001d045481		0.942857	0.004805	0.042255
Zm00001d000094		Zm00001d045845		1	0	0
Zm00001d000094		Zm00001d046277		0.942857	0.004805	0.042255
Zm00001d000094		Zm00001d046922		0.942857	0.004805	0.042255
Zm00001d000094		Zm00001d047470		0.942857	0.004805	0.042255
Zm00001d000094		Zm00001d047503		0.942857	0.004805	0.042255
Zm00001d000094		Zm00001d047562		1	0	0
Zm00001d000094		Zm00001d047678		0.941124	0.005098	0.042255
Zm00001d000094		Zm00001d047685		1	0	0
Zm00001d000094		Zm00001d048135		0.942857	0.004805	0.042255
Zm00001d000094		Zm00001d048503		0.942857	0.004805	0.042255
Zm00001d000094		Zm00001d048760		0.941124	0.005098	0.042255
Zm00001d000094		Zm00001d048799		0.942857	0.004805	0.042255
Zm00001d000094		Zm00001d049288		1	0	0
Zm00001d000094		Zm00001d049914		1	0	0
Zm00001d000094		Zm00001d050009		0.942857	0.004805	0.042255
Zm00001d000094		Zm00001d050160		0.985611	0.000309	0.011632
Zm00001d000094		Zm00001d050164		0.942857	0.004805	0.042255
Zm00001d000094		Zm00001d050643		0.942857	0.004805	0.042255
Zm00001d000094		Zm00001d051709		0.942857	0.004805	0.042255
Zm00001d000094		Zm00001d051773		0.941124	0.005098	0.042255
Zm00001d000094		Zm00001d051908		0.942857	0.004805	0.042255
Zm00001d000094		Zm00001d052082		1	0	0
Zm00001d000094		Zm00001d052185		0.942857	0.004805	0.042255
Zm00001d000094		Zm00001d052316	ferritin1	0.942857	0.004805	0.042255
Zm00001d000094		Zm00001d052570		0.941124	0.005098	0.042255
Zm00001d000094		Zm00001d053281	nicotianamine aminotransferase1	0.942857	0.004805	0.042255
Zm00001d000094		Zm00001d053732		0.942857	0.004805	0.042255
Zm00001d000126		Zm00001d002435		0.942857	0.004805	0.042255
Zm00001d000126		Zm00001d009549		0.942857	0.004805	0.042255
Zm00001d000126		Zm00001d009626	protein phosphatase homolog9	0.942857	0.004805	0.042255
Zm00001d000126		Zm00001d013021	isopentenyl transferase5	0.942857	0.004805	0.042255
Zm00001d000126		Zm00001d014510		0.942857	0.004805	0.042255
Zm00001d000126		Zm00001d022391		0.942857	0.004805	0.042255
Zm00001d000126		Zm00001d024004		0.942857	0.004805	0.042255
Zm00001d000126		Zm00001d036965		0.942857	0.004805	0.042255
Zm00001d000126		Zm00001d039226		0.942857	0.004805	0.042255
Zm00001d000126		Zm00001d042035		0.942857	0.004805	0.042255
Zm00001d000126		Zm00001d042143	glucan endo-1,3-beta-glucosidase homolog1	0.942857	0.004805	0.042255
Zm00001d000126		Zm00001d042443		0.942857	0.004805	0.042255
Zm00001d000126		Zm00001d044318		0.942857	0.004805	0.042255
Zm00001d000126		Zm00001d045657		0.942857	0.004805	0.042255
Zm00001d000137		Zm00001d001248		0.942857	0.004805	0.042255
Zm00001d000137		Zm00001d002016		0.941124	0.005098	0.042255
Zm00001d000137		Zm00001d002680		0.942857	0.004805	0.042255
Zm00001d000137		Zm00001d003022		0.941124	0.005098	0.042255
Zm00001d000137		Zm00001d003088		1	0	0
Zm00001d000137		Zm00001d003422		1	0	0
Zm00001d000137		Zm00001d006449		1	0	0
Zm00001d000137		Zm00001d006476		0.942857	0.004805	0.042255
Zm00001d000137		Zm00001d006500		0.942857	0.004805	0.042255
Zm00001d000137		Zm00001d006501		0.985611	0.000309	0.011632
Zm00001d000137		Zm00001d010075		0.942857	0.004805	0.042255
Zm00001d000137		Zm00001d012079		0.942857	0.004805	0.042255
Zm00001d000137		Zm00001d013154	Aux/IAA-transcription factor 20	0.942857	0.004805	0.042255
Zm00001d000137		Zm00001d013230	bentazon resistance1	0.942857	0.004805	0.042255
Zm00001d000137		Zm00001d013364		1	0	0
Zm00001d000137		Zm00001d014590		0.941124	0.005098	0.042255
Zm00001d000137		Zm00001d015183		0.942857	0.004805	0.042255
Zm00001d000137		Zm00001d017245		0.941124	0.005098	0.042255
Zm00001d000137		Zm00001d017520		0.942857	0.004805	0.042255
Zm00001d000137		Zm00001d017900	C2C2-Dof-transcription factor 42	0.942857	0.004805	0.042255
Zm00001d000137		Zm00001d018123		1	0	0
Zm00001d000137		Zm00001d018929		0.942857	0.004805	0.042255
Zm00001d000137		Zm00001d019005		0.941124	0.005098	0.042255
Zm00001d000137		Zm00001d020584	H4C7	0.942857	0.004805	0.042255
Zm00001d000137		Zm00001d022152	alanine aminotransferase9	1	0	0
Zm00001d000137		Zm00001d022529		0.942857	0.004805	0.042255
Zm00001d000137		Zm00001d023174		0.942857	0.004805	0.042255
Zm00001d000137		Zm00001d025015		0.942857	0.004805	0.042255
Zm00001d000137		Zm00001d025629	CRM family member2	0.942857	0.004805	0.042255
Zm00001d000137		Zm00001d026713		1	0	0
Zm00001d000137		Zm00001d027387		0.942857	0.004805	0.042255
Zm00001d000137		Zm00001d027499		0.942857	0.004805	0.042255
Zm00001d000137		Zm00001d028957		0.942857	0.004805	0.042255
Zm00001d000137		Zm00001d030165	stearoyl-acyl-carrier-protein desaturase3	0.942857	0.004805	0.042255
Zm00001d000137		Zm00001d030412		0.941124	0.005098	0.042255
Zm00001d000137		Zm00001d030612		0.942857	0.004805	0.042255
Zm00001d000137		Zm00001d034104		0.942857	0.004805	0.042255
Zm00001d000137		Zm00001d034763		0.942857	0.004805	0.042255
Zm00001d000137		Zm00001d035494		0.942857	0.004805	0.042255
Zm00001d000137		Zm00001d036206		0.942857	0.004805	0.042255
Zm00001d000137		Zm00001d036788		0.942857	0.004805	0.042255
Zm00001d000137		Zm00001d037501		1	0	0
Zm00001d000137		Zm00001d037978		0.942857	0.004805	0.042255
Zm00001d000137		Zm00001d038077		1	0	0
Zm00001d000137		Zm00001d038364		0.985611	0.000309	0.011632
Zm00001d000137		Zm00001d039085		0.942857	0.004805	0.042255
Zm00001d000137		Zm00001d039487	1-aminocyclopropane-1-carboxylate synthase1	1	0	0
Zm00001d000137		Zm00001d039790	H3C2	0.941124	0.005098	0.042255
Zm00001d000137		Zm00001d040475		0.942857	0.004805	0.042255
Zm00001d000137		Zm00001d041283		0.941124	0.005098	0.042255
Zm00001d000137		Zm00001d042697	photosystem II subunit PsbS1	1	0	0
Zm00001d000137		Zm00001d043062	WRKY-transcription factor 40	0.942857	0.004805	0.042255
Zm00001d000137		Zm00001d043785		0.942857	0.004805	0.042255
Zm00001d000137		Zm00001d044074	C3H-transcription factor 321	0.941124	0.005098	0.042255
Zm00001d000137		Zm00001d044339	aldehyde dehydrogenase3	0.942857	0.004805	0.042255
Zm00001d000137		Zm00001d044405		0.942857	0.004805	0.042255
Zm00001d000137		Zm00001d046442		0.942857	0.004805	0.042255
Zm00001d000137		Zm00001d048711		0.942857	0.004805	0.042255
Zm00001d000137		Zm00001d049999		0.941124	0.005098	0.042255
Zm00001d000137		Zm00001d051529		0.942857	0.004805	0.042255
Zm00001d000137		Zm00001d052589		1	0	0
Zm00001d000137		Zm00001d053916		0.942857	0.004805	0.042255
Zm00001d000208		Zm00001d002630		0.942857	0.004805	0.042255
Zm00001d000208		Zm00001d003148		0.942857	0.004805	0.042255
Zm00001d000208		Zm00001d003167		0.942857	0.004805	0.042255
Zm00001d000208		Zm00001d004006		0.942857	0.004805	0.042255
Zm00001d000208		Zm00001d005080	multidrug and toxic compound extrusion5	1	0	0
Zm00001d000208		Zm00001d006335		0.942857	0.004805	0.042255
Zm00001d000208		Zm00001d009612		0.942857	0.004805	0.042255
Zm00001d000208		Zm00001d010410	tonoplast intrinsic protein4	0.942857	0.004805	0.042255
Zm00001d000208		Zm00001d010554		0.942857	0.004805	0.042255
Zm00001d000208		Zm00001d011319		0.942857	0.004805	0.042255
Zm00001d000208		Zm00001d012302		0.942857	0.004805	0.042255
Zm00001d000208		Zm00001d012571		0.942857	0.004805	0.042255
Zm00001d000208		Zm00001d012636		0.942857	0.004805	0.042255
Zm00001d000208		Zm00001d013179		0.942857	0.004805	0.042255
Zm00001d000208		Zm00001d013398		0.942857	0.004805	0.042255
Zm00001d000208		Zm00001d013592		0.942857	0.004805	0.042255
Zm00001d000208		Zm00001d014405	NAC-transcription factor 113	0.942857	0.004805	0.042255
Zm00001d000208		Zm00001d014611		0.942857	0.004805	0.042255
Zm00001d000208		Zm00001d015377		0.942857	0.004805	0.042255
Zm00001d000208		Zm00001d016474		0.942857	0.004805	0.042255
Zm00001d000208		Zm00001d017323		0.942857	0.004805	0.042255
Zm00001d000208		Zm00001d017995		0.942857	0.004805	0.042255
Zm00001d000208		Zm00001d019049		0.942857	0.004805	0.042255
Zm00001d000208		Zm00001d020497		1	0	0
Zm00001d000208		Zm00001d021177		0.942857	0.004805	0.042255
Zm00001d000208		Zm00001d021418		0.942857	0.004805	0.042255
Zm00001d000208		Zm00001d022182		0.942857	0.004805	0.042255
Zm00001d000208		Zm00001d022517	NAC-transcription factor 2	0.942857	0.004805	0.042255
Zm00001d000208		Zm00001d023530		0.942857	0.004805	0.042255
Zm00001d000208		Zm00001d026012		0.942857	0.004805	0.042255
Zm00001d000208		Zm00001d026306		0.942857	0.004805	0.042255
Zm00001d000208		Zm00001d026488		0.942857	0.004805	0.042255
Zm00001d000208		Zm00001d027929	AP2-EREBP-transcription factor 182	0.942857	0.004805	0.042255
Zm00001d000208		Zm00001d028399		1	0	0
Zm00001d000208		Zm00001d029913	beta expansin6	0.942857	0.004805	0.042255
Zm00001d000208		Zm00001d031254		0.942857	0.004805	0.042255
Zm00001d000208		Zm00001d031454	MYB-related-transcription factor 103	0.942857	0.004805	0.042255
Zm00001d000208		Zm00001d032197		0.942857	0.004805	0.042255
Zm00001d000208		Zm00001d033967		0.942857	0.004805	0.042255
Zm00001d000208		Zm00001d034095		0.942857	0.004805	0.042255
Zm00001d000208		Zm00001d034112		0.942857	0.004805	0.042255
Zm00001d000208		Zm00001d036609		0.942857	0.004805	0.042255
Zm00001d000208		Zm00001d038271		0.942857	0.004805	0.042255
Zm00001d000208		Zm00001d038824	umc132a(chk)	0.942857	0.004805	0.042255
Zm00001d000208		Zm00001d040215		0.942857	0.004805	0.042255
Zm00001d000208		Zm00001d041972		0.942857	0.004805	0.042255
Zm00001d000208		Zm00001d045481		0.942857	0.004805	0.042255
Zm00001d000208		Zm00001d046922		0.942857	0.004805	0.042255
Zm00001d000208		Zm00001d047503		0.942857	0.004805	0.042255
Zm00001d000208		Zm00001d048135		0.942857	0.004805	0.042255
Zm00001d000208		Zm00001d051709		0.942857	0.004805	0.042255
Zm00001d000208		Zm00001d051908		0.942857	0.004805	0.042255
Zm00001d000208		Zm00001d052185		0.942857	0.004805	0.042255
Zm00001d000217		Zm00001d000808		0.935484	0.006109	0.049979
Zm00001d000217		Zm00001d000829		0.935484	0.006109	0.049979
Zm00001d000217		Zm00001d000980		0.941124	0.005098	0.042255
Zm00001d000217		Zm00001d002136		0.941124	0.005098	0.042255
Zm00001d000217		Zm00001d002377		0.941124	0.005098	0.042255
Zm00001d000217		Zm00001d002411		0.935484	0.006109	0.049979
Zm00001d000217		Zm00001d002802		0.941124	0.005098	0.042255
Zm00001d000217		Zm00001d003044		0.941124	0.005098	0.042255
Zm00001d000217		Zm00001d003086		0.941124	0.005098	0.042255
Zm00001d000217		Zm00001d003386		0.935484	0.006109	0.049979
Zm00001d000217		Zm00001d003404		0.941124	0.005098	0.042255
Zm00001d000217		Zm00001d003501		0.941124	0.005098	0.042255
Zm00001d000217		Zm00001d003584	12-oxo-phytodienoic acid reductase5	0.941124	0.005098	0.042255
Zm00001d000217		Zm00001d003593		0.941124	0.005098	0.042255
Zm00001d000217		Zm00001d004475		0.941124	0.005098	0.042255
Zm00001d000217		Zm00001d004755		0.935484	0.006109	0.049979
Zm00001d000217		Zm00001d004986		0.941124	0.005098	0.042255
Zm00001d000217		Zm00001d006102		0.941124	0.005098	0.042255
Zm00001d000217		Zm00001d006303		0.941124	0.005098	0.042255
Zm00001d000217		Zm00001d006523		1	0	0
Zm00001d000217		Zm00001d007394		0.941124	0.005098	0.042255
Zm00001d000217		Zm00001d007560		0.941124	0.005098	0.042255
Zm00001d000217		Zm00001d007644		0.941124	0.005098	0.042255
Zm00001d000217		Zm00001d007858		0.941124	0.005098	0.042255
Zm00001d000217		Zm00001d007918	cytochrome P-450 20	0.941124	0.005098	0.042255
Zm00001d000217		Zm00001d008406		0.941124	0.005098	0.042255
Zm00001d000217		Zm00001d008750		0.941124	0.005098	0.042255
Zm00001d000217		Zm00001d010038		0.954864	0.00301	0.042255
Zm00001d000217		Zm00001d010190	glutamate-oxaloacetate transaminase5	0.941124	0.005098	0.042255
Zm00001d000217		Zm00001d011154	glutathione transferase27	0.941124	0.005098	0.042255
Zm00001d000217		Zm00001d011185		0.941124	0.005098	0.042255
Zm00001d000217		Zm00001d011450		0.941124	0.005098	0.042255
Zm00001d000217		Zm00001d011932		0.941124	0.005098	0.042255
Zm00001d000217		Zm00001d012044	small ubiquitin-related modifier1b	0.941124	0.005098	0.042255
Zm00001d000217		Zm00001d012333		0.941124	0.005098	0.042255
Zm00001d000217		Zm00001d012339		0.941124	0.005098	0.042255
Zm00001d000217		Zm00001d012933		0.954864	0.00301	0.042255
Zm00001d000217		Zm00001d013181		0.941124	0.005098	0.042255
Zm00001d000217		Zm00001d014628	Homeobox-transcription factor 42	0.941124	0.005098	0.042255
Zm00001d000217		Zm00001d015361		0.941124	0.005098	0.042255
Zm00001d000217		Zm00001d015517		1	0	0
Zm00001d000217		Zm00001d016016		0.941124	0.005098	0.042255
Zm00001d000217		Zm00001d016083		0.941124	0.005098	0.042255
Zm00001d000217		Zm00001d016860	glutathione transferase17	0.941124	0.005098	0.042255
Zm00001d000217		Zm00001d017127		0.935484	0.006109	0.049979
Zm00001d000217		Zm00001d017626		0.935484	0.006109	0.049979
Zm00001d000217		Zm00001d017642	MYB-related-transcription factor 52	0.941124	0.005098	0.042255
Zm00001d000217		Zm00001d017849		0.941124	0.005098	0.042255
Zm00001d000217		Zm00001d018030		0.941124	0.005098	0.042255
Zm00001d000217		Zm00001d018698		0.941124	0.005098	0.042255
Zm00001d000217		Zm00001d019206		0.941124	0.005098	0.042255
Zm00001d000217		Zm00001d019414		0.941124	0.005098	0.042255
Zm00001d000217		Zm00001d019469		0.941124	0.005098	0.042255
Zm00001d000217		Zm00001d020054		0.941124	0.005098	0.042255
Zm00001d000217		Zm00001d020628		0.941124	0.005098	0.042255
Zm00001d000217		Zm00001d020738		0.941124	0.005098	0.042255
Zm00001d000217		Zm00001d021128		0.941124	0.005098	0.042255
Zm00001d000217		Zm00001d021253		0.935484	0.006109	0.049979
Zm00001d000217		Zm00001d021484		0.941124	0.005098	0.042255
Zm00001d000217		Zm00001d021736		0.954864	0.00301	0.042255
Zm00001d000217		Zm00001d022113		0.941124	0.005098	0.042255
Zm00001d000217		Zm00001d022242		0.941124	0.005098	0.042255
Zm00001d000217		Zm00001d022244		0.941124	0.005098	0.042255
Zm00001d000217		Zm00001d022333		0.941124	0.005098	0.042255
Zm00001d000217		Zm00001d022439		0.941124	0.005098	0.042255
Zm00001d000217		Zm00001d023232		1	0	0
Zm00001d000217		Zm00001d023336	WRKY-transcription factor 91	0.941124	0.005098	0.042255
Zm00001d000217		Zm00001d024718		0.941124	0.005098	0.042255
Zm00001d000217		Zm00001d025513		0.941124	0.005098	0.042255
Zm00001d000217		Zm00001d025574		0.941124	0.005098	0.042255
Zm00001d000217		Zm00001d025612		0.941124	0.005098	0.042255
Zm00001d000217		Zm00001d025616		0.941124	0.005098	0.042255
Zm00001d000217		Zm00001d025724		0.941124	0.005098	0.042255
Zm00001d000217		Zm00001d025798		0.941124	0.005098	0.042255
Zm00001d000217		Zm00001d025866		0.941124	0.005098	0.042255
Zm00001d000217		Zm00001d026268		0.941124	0.005098	0.042255
Zm00001d000217		Zm00001d026606		0.941124	0.005098	0.042255
Zm00001d000217		Zm00001d027366		0.941124	0.005098	0.042255
Zm00001d000217		Zm00001d027965		0.941124	0.005098	0.042255
Zm00001d000217		Zm00001d028556		0.954864	0.00301	0.042255
Zm00001d000217		Zm00001d028754		0.941124	0.005098	0.042255
Zm00001d000217		Zm00001d029410		0.941124	0.005098	0.042255
Zm00001d000217		Zm00001d029519		0.941124	0.005098	0.042255
Zm00001d000217		Zm00001d029674	photosynthetic electron transport2	0.941124	0.005098	0.042255
Zm00001d000217		Zm00001d029940		0.954864	0.00301	0.042255
Zm00001d000217		Zm00001d030862	AP2-EREBP-transcription factor 168	0.954864	0.00301	0.042255
Zm00001d000217		Zm00001d030981		0.941124	0.005098	0.042255
Zm00001d000217		Zm00001d031377		0.941124	0.005098	0.042255
Zm00001d000217		Zm00001d031971		0.941124	0.005098	0.042255
Zm00001d000217		Zm00001d031979		0.941124	0.005098	0.042255
Zm00001d000217		Zm00001d032024	myb transcription factor38	0.941124	0.005098	0.042255
Zm00001d000217		Zm00001d032356		0.941124	0.005098	0.042255
Zm00001d000217		Zm00001d032368		0.941124	0.005098	0.042255
Zm00001d000217		Zm00001d032457		0.941124	0.005098	0.042255
Zm00001d000217		Zm00001d032565		0.935484	0.006109	0.049979
Zm00001d000217		Zm00001d032691		0.941124	0.005098	0.042255
Zm00001d000217		Zm00001d033180	brassinosteroid-deficient dwarf1	0.941124	0.005098	0.042255
Zm00001d000217		Zm00001d033404	Homeobox-transcription factor 110	0.941124	0.005098	0.042255
Zm00001d000217		Zm00001d033623	lipoxygenase3	0.941124	0.005098	0.042255
Zm00001d000217		Zm00001d034330		0.935484	0.006109	0.049979
Zm00001d000217		Zm00001d035002	ferredoxin5	0.941124	0.005098	0.042255
Zm00001d000217		Zm00001d035595		0.941124	0.005098	0.042255
Zm00001d000217		Zm00001d037173		0.941124	0.005098	0.042255
Zm00001d000217		Zm00001d037260		0.941124	0.005098	0.042255
Zm00001d000217		Zm00001d037411		0.935484	0.006109	0.049979
Zm00001d000217		Zm00001d038019		0.935484	0.006109	0.049979
Zm00001d000217		Zm00001d038057		0.941124	0.005098	0.042255
Zm00001d000217		Zm00001d038924		0.941124	0.005098	0.042255
Zm00001d000217		Zm00001d039046		0.941124	0.005098	0.042255
Zm00001d000217		Zm00001d040171		0.941124	0.005098	0.042255
Zm00001d000217		Zm00001d041140		0.954864	0.00301	0.042255
Zm00001d000217		Zm00001d041576	MYB-transcription factor 6	0.941124	0.005098	0.042255
Zm00001d000217		Zm00001d041663		0.941124	0.005098	0.042255
Zm00001d000217		Zm00001d042608		0.941124	0.005098	0.042255
Zm00001d000217		Zm00001d042725		0.941124	0.005098	0.042255
Zm00001d000217		Zm00001d043354		0.941124	0.005098	0.042255
Zm00001d000217		Zm00001d044096	carbonic anhydrase3	0.941124	0.005098	0.042255
Zm00001d000217		Zm00001d044202		0.954864	0.00301	0.042255
Zm00001d000217		Zm00001d044518		0.941124	0.005098	0.042255
Zm00001d000217		Zm00001d044566		0.941124	0.005098	0.042255
Zm00001d000217		Zm00001d045256		0.935484	0.006109	0.049979
Zm00001d000217		Zm00001d045296	human viral protein homolog1	0.941124	0.005098	0.042255
Zm00001d000217		Zm00001d045948		0.941124	0.005098	0.042255
Zm00001d000217		Zm00001d046117		0.941124	0.005098	0.042255
Zm00001d000217		Zm00001d046131		0.935484	0.006109	0.049979
Zm00001d000217		Zm00001d046540		0.941124	0.005098	0.042255
Zm00001d000217		Zm00001d047050		1	0	0
Zm00001d000217		Zm00001d047218		0.941124	0.005098	0.042255
Zm00001d000217		Zm00001d047662		0.941124	0.005098	0.042255
Zm00001d000217		Zm00001d048153		0.941124	0.005098	0.042255
Zm00001d000217		Zm00001d048205		0.941124	0.005098	0.042255
Zm00001d000217		Zm00001d048730		0.941124	0.005098	0.042255
Zm00001d000217		Zm00001d049136		0.941124	0.005098	0.042255
Zm00001d000217		Zm00001d049387		0.941124	0.005098	0.042255
Zm00001d000217		Zm00001d049579		0.941124	0.005098	0.042255
Zm00001d000217		Zm00001d051061		0.941124	0.005098	0.042255
Zm00001d000217		Zm00001d051568	TUB-transcription factor 6	0.941124	0.005098	0.042255
Zm00001d000217		Zm00001d052325		0.941124	0.005098	0.042255
Zm00001d000217		Zm00001d052827		0.941124	0.005098	0.042255
Zm00001d000217		Zm00001d052828		0.941124	0.005098	0.042255
Zm00001d000217		Zm00001d052875		0.941124	0.005098	0.042255
Zm00001d000217		Zm00001d052926		0.935484	0.006109	0.049979
Zm00001d000217		Zm00001d052940		1	0	0
Zm00001d000217		Zm00001d052989		0.941124	0.005098	0.042255
Zm00001d000217		Zm00001d053445		1	0	0
Zm00001d000217		Zm00001d053513		0.941124	0.005098	0.042255
Zm00001d000217		Zm00001d053652		0.941124	0.005098	0.042255
Zm00001d000217		Zm00001d053757		0.941124	0.005098	0.042255
Zm00001d000217		Zm00001d053895	bHLH-transcription factor 51	0.941124	0.005098	0.042255
Zm00001d000217		zma-MIR399c		0.941124	0.005098	0.042255
Zm00001d000401		Zm00001d001272		0.941124	0.005098	0.042255
Zm00001d000401		Zm00001d001855		0.942857	0.004805	0.042255
Zm00001d000401		Zm00001d001911		0.942857	0.004805	0.042255
Zm00001d000401		Zm00001d002405	WRKY-transcription factor 50	0.942857	0.004805	0.042255
Zm00001d000401		Zm00001d002506		0.942857	0.004805	0.042255
Zm00001d000401		Zm00001d002549		1	0	0
Zm00001d000401		Zm00001d002630		0.942857	0.004805	0.042255
Zm00001d000401		Zm00001d002939		0.942857	0.004805	0.042255
Zm00001d000401		Zm00001d003148		0.942857	0.004805	0.042255
Zm00001d000401		Zm00001d003167		0.942857	0.004805	0.042255
Zm00001d000401		Zm00001d003304		0.942857	0.004805	0.042255
Zm00001d000401		Zm00001d003446		0.942857	0.004805	0.042255
Zm00001d000401		Zm00001d004006		0.942857	0.004805	0.042255
Zm00001d000401		Zm00001d004451		1	0	0
Zm00001d000401		Zm00001d004950		0.941124	0.005098	0.042255
Zm00001d000401		Zm00001d005022		0.941124	0.005098	0.042255
Zm00001d000401		Zm00001d005083		0.942857	0.004805	0.042255
Zm00001d000401		Zm00001d005662		0.942857	0.004805	0.042255
Zm00001d000401		Zm00001d005780		1	0	0
Zm00001d000401		Zm00001d006335		0.942857	0.004805	0.042255
Zm00001d000401		Zm00001d006745		0.941124	0.005098	0.042255
Zm00001d000401		Zm00001d006834		0.942857	0.004805	0.042255
Zm00001d000401		Zm00001d009582		0.942857	0.004805	0.042255
Zm00001d000401		Zm00001d009610		0.942857	0.004805	0.042255
Zm00001d000401		Zm00001d009612		0.942857	0.004805	0.042255
Zm00001d000401		Zm00001d009707		1	0	0
Zm00001d000401		Zm00001d009710		0.941124	0.005098	0.042255
Zm00001d000401		Zm00001d010410	tonoplast intrinsic protein4	0.942857	0.004805	0.042255
Zm00001d000401		Zm00001d010554		0.942857	0.004805	0.042255
Zm00001d000401		Zm00001d010899		0.942857	0.004805	0.042255
Zm00001d000401		Zm00001d011001		1	0	0
Zm00001d000401		Zm00001d011285	light harvesting chlorophyll a/b binding protein1	0.942857	0.004805	0.042255
Zm00001d000401		Zm00001d011319		0.942857	0.004805	0.042255
Zm00001d000401		Zm00001d012302		0.942857	0.004805	0.042255
Zm00001d000401		Zm00001d012571		0.942857	0.004805	0.042255
Zm00001d000401		Zm00001d012636		0.942857	0.004805	0.042255
Zm00001d000401		Zm00001d012969		0.942857	0.004805	0.042255
Zm00001d000401		Zm00001d013179		0.942857	0.004805	0.042255
Zm00001d000401		Zm00001d013398		0.942857	0.004805	0.042255
Zm00001d000401		Zm00001d014152		0.942857	0.004805	0.042255
Zm00001d000401		Zm00001d014405	NAC-transcription factor 113	0.942857	0.004805	0.042255
Zm00001d000401		Zm00001d014611		0.942857	0.004805	0.042255
Zm00001d000401		Zm00001d014743		0.942857	0.004805	0.042255
Zm00001d000401		Zm00001d015377		0.942857	0.004805	0.042255
Zm00001d000401		Zm00001d016363		0.942857	0.004805	0.042255
Zm00001d000401		Zm00001d016474		0.942857	0.004805	0.042255
Zm00001d000401		Zm00001d016531		0.942857	0.004805	0.042255
Zm00001d000401		Zm00001d017287		0.941124	0.005098	0.042255
Zm00001d000401		Zm00001d017323		0.942857	0.004805	0.042255
Zm00001d000401		Zm00001d017379		1	0	0
Zm00001d000401		Zm00001d017939	2C2-CO-like-transcription factor 12	1	0	0
Zm00001d000401		Zm00001d017987		0.985611	0.000309	0.011632
Zm00001d000401		Zm00001d017995		0.942857	0.004805	0.042255
Zm00001d000401		Zm00001d018908		0.942857	0.004805	0.042255
Zm00001d000401		Zm00001d019028		0.941124	0.005098	0.042255
Zm00001d000401		Zm00001d019049		0.942857	0.004805	0.042255
Zm00001d000401		Zm00001d019527	Yucca5	1	0	0
Zm00001d000401		Zm00001d020461		0.942857	0.004805	0.042255
Zm00001d000401		Zm00001d021177		0.942857	0.004805	0.042255
Zm00001d000401		Zm00001d021418		0.942857	0.004805	0.042255
Zm00001d000401		Zm00001d021836		0.985611	0.000309	0.011632
Zm00001d000401		Zm00001d022167		0.941124	0.005098	0.042255
Zm00001d000401		Zm00001d022182		0.942857	0.004805	0.042255
Zm00001d000401		Zm00001d022456		1	0	0
Zm00001d000401		Zm00001d022464		0.942857	0.004805	0.042255
Zm00001d000401		Zm00001d022517	NAC-transcription factor 2	0.942857	0.004805	0.042255
Zm00001d000401		Zm00001d023530		0.942857	0.004805	0.042255
Zm00001d000401		Zm00001d024742		0.941124	0.005098	0.042255
Zm00001d000401		Zm00001d025761		0.942857	0.004805	0.042255
Zm00001d000401		Zm00001d026084		0.942857	0.004805	0.042255
Zm00001d000401		Zm00001d026103	umc44a	0.941124	0.005098	0.042255
Zm00001d000401		Zm00001d026306		0.942857	0.004805	0.042255
Zm00001d000401		Zm00001d027404		0.942857	0.004805	0.042255
Zm00001d000401		Zm00001d027621		0.942857	0.004805	0.042255
Zm00001d000401		Zm00001d027801		0.942857	0.004805	0.042255
Zm00001d000401		Zm00001d027912		0.942857	0.004805	0.042255
Zm00001d000401		Zm00001d027929	AP2-EREBP-transcription factor 182	0.942857	0.004805	0.042255
Zm00001d000401		Zm00001d028288		0.941124	0.005098	0.042255
Zm00001d000401		Zm00001d028432	CCAAT-HAP5-transcription factor 511	1	0	0
Zm00001d000401		Zm00001d028577		0.942857	0.004805	0.042255
Zm00001d000401		Zm00001d028987		0.942857	0.004805	0.042255
Zm00001d000401		Zm00001d029286		0.942857	0.004805	0.042255
Zm00001d000401		Zm00001d029594	allene oxide cyclase1	0.942857	0.004805	0.042255
Zm00001d000401		Zm00001d029810		1	0	0
Zm00001d000401		Zm00001d029913	beta expansin6	0.942857	0.004805	0.042255
Zm00001d000401		Zm00001d030102		1	0	0
Zm00001d000401		Zm00001d031149		0.942857	0.004805	0.042255
Zm00001d000401		Zm00001d031254		0.942857	0.004805	0.042255
Zm00001d000401		Zm00001d031454	MYB-related-transcription factor 103	0.942857	0.004805	0.042255
Zm00001d000401		Zm00001d031800		1	0	0
Zm00001d000401		Zm00001d032197		0.942857	0.004805	0.042255
Zm00001d000401		Zm00001d032232		1	0	0
Zm00001d000401		Zm00001d032578	C2C2-Dof-transcription factor 13	0.942857	0.004805	0.042255
Zm00001d000401		Zm00001d032776	cellulose synthase10	0.942857	0.004805	0.042255
Zm00001d000401		Zm00001d033730		1	0	0
Zm00001d000401		Zm00001d033967		0.942857	0.004805	0.042255
Zm00001d000401		Zm00001d033985		0.942857	0.004805	0.042255
Zm00001d000401		Zm00001d034095		0.942857	0.004805	0.042255
Zm00001d000401		Zm00001d034112		0.942857	0.004805	0.042255
Zm00001d000401		Zm00001d034551		1	0	0
Zm00001d000401		Zm00001d036097		0.941124	0.005098	0.042255
Zm00001d000401		Zm00001d036139		1	0	0
Zm00001d000401		Zm00001d036609		0.942857	0.004805	0.042255
Zm00001d000401		Zm00001d037257		0.942857	0.004805	0.042255
Zm00001d000401		Zm00001d037778		0.942857	0.004805	0.042255
Zm00001d000401		Zm00001d037916	thiamin diphosphokinase2	1	0	0
Zm00001d000401		Zm00001d038267		0.942857	0.004805	0.042255
Zm00001d000401		Zm00001d038271		0.942857	0.004805	0.042255
Zm00001d000401		Zm00001d038824	umc132a(chk)	0.942857	0.004805	0.042255
Zm00001d000401		Zm00001d038999		1	0	0
Zm00001d000401		Zm00001d039712		0.942857	0.004805	0.042255
Zm00001d000401		Zm00001d040108		0.941124	0.005098	0.042255
Zm00001d000401		Zm00001d040215		0.942857	0.004805	0.042255
Zm00001d000401		Zm00001d040366		1	0	0
Zm00001d000401		Zm00001d040807		0.942857	0.004805	0.042255
Zm00001d000401		Zm00001d041334		1	0	0
Zm00001d000401		Zm00001d041972		0.942857	0.004805	0.042255
Zm00001d000401		Zm00001d042627		0.942857	0.004805	0.042255
Zm00001d000401		Zm00001d042642		0.942857	0.004805	0.042255
Zm00001d000401		Zm00001d044290		0.942857	0.004805	0.042255
Zm00001d000401		Zm00001d044400		1	0	0
Zm00001d000401		Zm00001d044517		0.942857	0.004805	0.042255
Zm00001d000401		Zm00001d044534		0.942857	0.004805	0.042255
Zm00001d000401		Zm00001d045481		0.942857	0.004805	0.042255
Zm00001d000401		Zm00001d045649		0.942857	0.004805	0.042255
Zm00001d000401		Zm00001d046922		0.942857	0.004805	0.042255
Zm00001d000401		Zm00001d047470		0.942857	0.004805	0.042255
Zm00001d000401		Zm00001d047503		0.942857	0.004805	0.042255
Zm00001d000401		Zm00001d047702		0.941124	0.005098	0.042255
Zm00001d000401		Zm00001d047779		1	0	0
Zm00001d000401		Zm00001d048086	replication factor A homolog1	0.942857	0.004805	0.042255
Zm00001d000401		Zm00001d048135		0.942857	0.004805	0.042255
Zm00001d000401		Zm00001d048503		0.942857	0.004805	0.042255
Zm00001d000401		Zm00001d048544		0.942857	0.004805	0.042255
Zm00001d000401		Zm00001d049375		0.942857	0.004805	0.042255
Zm00001d000401		Zm00001d050009		0.942857	0.004805	0.042255
Zm00001d000401		Zm00001d050164		0.942857	0.004805	0.042255
Zm00001d000401		Zm00001d050216		0.985611	0.000309	0.011632
Zm00001d000401		Zm00001d050643		0.942857	0.004805	0.042255
Zm00001d000401		Zm00001d050922		0.942857	0.004805	0.042255
Zm00001d000401		Zm00001d051709		0.942857	0.004805	0.042255
Zm00001d000401		Zm00001d051908		0.942857	0.004805	0.042255
Zm00001d000401		Zm00001d052064		0.942857	0.004805	0.042255
Zm00001d000401		Zm00001d052185		0.942857	0.004805	0.042255
Zm00001d000401		Zm00001d052614		0.941124	0.005098	0.042255
Zm00001d000401		Zm00001d052845		1	0	0
Zm00001d000401		Zm00001d053127		1	0	0
Zm00001d000401		Zm00001d053281	nicotianamine aminotransferase1	0.942857	0.004805	0.042255
Zm00001d000424		Zm00001d002034		0.942857	0.004805	0.042255
Zm00001d000424		Zm00001d002547		0.941124	0.005098	0.042255
Zm00001d000424		Zm00001d002680		0.942857	0.004805	0.042255
Zm00001d000424		Zm00001d002705		0.942857	0.004805	0.042255
Zm00001d000424		Zm00001d002996		0.942857	0.004805	0.042255
Zm00001d000424		Zm00001d003614		0.942857	0.004805	0.042255
Zm00001d000424		Zm00001d004342		0.942857	0.004805	0.042255
Zm00001d000424		Zm00001d004344		0.942857	0.004805	0.042255
Zm00001d000424		Zm00001d004346		0.942857	0.004805	0.042255
Zm00001d000424		Zm00001d004413		1	0	0
Zm00001d000424		Zm00001d005018		0.942857	0.004805	0.042255
Zm00001d000424		Zm00001d006476		0.942857	0.004805	0.042255
Zm00001d000424		Zm00001d010353		0.942857	0.004805	0.042255
Zm00001d000424		Zm00001d011965		1	0	0
Zm00001d000424		Zm00001d013536		0.942857	0.004805	0.042255
Zm00001d000424		Zm00001d015183		0.942857	0.004805	0.042255
Zm00001d000424		Zm00001d016542		0.942857	0.004805	0.042255
Zm00001d000424		Zm00001d017598		1	0	0
Zm00001d000424		Zm00001d018929		0.942857	0.004805	0.042255
Zm00001d000424		Zm00001d019987		0.942857	0.004805	0.042255
Zm00001d000424		Zm00001d020160		0.942857	0.004805	0.042255
Zm00001d000424		Zm00001d020584	H4C7	0.942857	0.004805	0.042255
Zm00001d000424		Zm00001d020942		0.941124	0.005098	0.042255
Zm00001d000424		Zm00001d020985		1	0	0
Zm00001d000424		Zm00001d021094		0.942857	0.004805	0.042255
Zm00001d000424		Zm00001d021698		0.942857	0.004805	0.042255
Zm00001d000424		Zm00001d022529		0.942857	0.004805	0.042255
Zm00001d000424		Zm00001d025015		0.942857	0.004805	0.042255
Zm00001d000424		Zm00001d026501	glutamine synthetase1	0.942857	0.004805	0.042255
Zm00001d000424		Zm00001d027387		0.942857	0.004805	0.042255
Zm00001d000424		Zm00001d028680		0.942857	0.004805	0.042255
Zm00001d000424		Zm00001d028823		0.942857	0.004805	0.042255
Zm00001d000424		Zm00001d029955		0.942857	0.004805	0.042255
Zm00001d000424		Zm00001d030743		0.941124	0.005098	0.042255
Zm00001d000424		Zm00001d031471		0.942857	0.004805	0.042255
Zm00001d000424		Zm00001d031653		0.942857	0.004805	0.042255
Zm00001d000424		Zm00001d031697	bZIP-transcription factor 62	0.942857	0.004805	0.042255
Zm00001d000424		Zm00001d032187		1	0	0
Zm00001d000424		Zm00001d032219		0.941124	0.005098	0.042255
Zm00001d000424		Zm00001d032384	G2-like-transcription factor 38	0.942857	0.004805	0.042255
Zm00001d000424		Zm00001d032517		1	0	0
Zm00001d000424		Zm00001d032893		1	0	0
Zm00001d000424		Zm00001d034104		0.942857	0.004805	0.042255
Zm00001d000424		Zm00001d036256		0.985611	0.000309	0.011632
Zm00001d000424		Zm00001d037449		0.942857	0.004805	0.042255
Zm00001d000424		Zm00001d037745		0.942857	0.004805	0.042255
Zm00001d000424		Zm00001d037940		0.941124	0.005098	0.042255
Zm00001d000424		Zm00001d038453		1	0	0
Zm00001d000424		Zm00001d038750		0.942857	0.004805	0.042255
Zm00001d000424		Zm00001d039085		0.942857	0.004805	0.042255
Zm00001d000424		Zm00001d040117		0.942857	0.004805	0.042255
Zm00001d000424		Zm00001d040475		0.942857	0.004805	0.042255
Zm00001d000424		Zm00001d040764		1	0	0
Zm00001d000424		Zm00001d042680		0.985611	0.000309	0.011632
Zm00001d000424		Zm00001d043062	WRKY-transcription factor 40	0.942857	0.004805	0.042255
Zm00001d000424		Zm00001d044204		0.941124	0.005098	0.042255
Zm00001d000424		Zm00001d044339	aldehyde dehydrogenase3	0.942857	0.004805	0.042255
Zm00001d000424		Zm00001d044405		0.942857	0.004805	0.042255
Zm00001d000424		Zm00001d044588		0.985611	0.000309	0.011632
Zm00001d000424		Zm00001d045268	H3C2	1	0	0
Zm00001d000424		Zm00001d047981		0.942857	0.004805	0.042255
Zm00001d000424		Zm00001d048711		0.942857	0.004805	0.042255
Zm00001d000424		Zm00001d048861		1	0	0
Zm00001d000424		Zm00001d050021	abscisic acid 8'-hydroxylase3	0.942857	0.004805	0.042255
Zm00001d000424		Zm00001d051544		0.985611	0.000309	0.011632
Zm00001d000424		Zm00001d051629		0.942857	0.004805	0.042255
Zm00001d000424		Zm00001d052640		0.942857	0.004805	0.042255
Zm00001d000424		Zm00001d053663		0.942857	0.004805	0.042255
Zm00001d000424		Zm00001d053805		1	0	0
Zm00001d000424		Zm00001d054051		0.941124	0.005098	0.042255
Zm00001d000497		Zm00001d000824		0.942857	0.004805	0.042255
Zm00001d000497		Zm00001d001839		0.942857	0.004805	0.042255
Zm00001d000497		Zm00001d002252		1	0	0
Zm00001d000497		Zm00001d002405	WRKY-transcription factor 50	0.942857	0.004805	0.042255
Zm00001d000497		Zm00001d003110		0.942857	0.004805	0.042255
Zm00001d000497		Zm00001d003446		0.942857	0.004805	0.042255
Zm00001d000497		Zm00001d006509		0.942857	0.004805	0.042255
Zm00001d000497		Zm00001d007076		0.942857	0.004805	0.042255
Zm00001d000497		Zm00001d007082		0.941124	0.005098	0.042255
Zm00001d000497		Zm00001d007313		0.942857	0.004805	0.042255
Zm00001d000497		Zm00001d008139		0.941124	0.005098	0.042255
Zm00001d000497		Zm00001d008181		0.942857	0.004805	0.042255
Zm00001d000497		Zm00001d008466		0.942857	0.004805	0.042255
Zm00001d000497		Zm00001d010627		0.942857	0.004805	0.042255
Zm00001d000497		Zm00001d011285	light harvesting chlorophyll a/b binding protein1	0.942857	0.004805	0.042255
Zm00001d000497		Zm00001d012763	kinesin-related protein16	0.985611	0.000309	0.011632
Zm00001d000497		Zm00001d012962		0.942857	0.004805	0.042255
Zm00001d000497		Zm00001d013573		1	0	0
Zm00001d000497		Zm00001d014152		0.942857	0.004805	0.042255
Zm00001d000497		Zm00001d014650		0.942857	0.004805	0.042255
Zm00001d000497		Zm00001d014743		0.942857	0.004805	0.042255
Zm00001d000497		Zm00001d014973		0.942857	0.004805	0.042255
Zm00001d000497		Zm00001d015231		0.942857	0.004805	0.042255
Zm00001d000497		Zm00001d017422	Homeobox-transcription factor 41	0.942857	0.004805	0.042255
Zm00001d000497		Zm00001d017896		1	0	0
Zm00001d000497		Zm00001d018037	NOD26-like membrane intrinsic protein2	0.942857	0.004805	0.042255
Zm00001d000497		Zm00001d018908		0.942857	0.004805	0.042255
Zm00001d000497		Zm00001d019084		0.942857	0.004805	0.042255
Zm00001d000497		Zm00001d019325		0.942857	0.004805	0.042255
Zm00001d000497		Zm00001d019400		0.942857	0.004805	0.042255
Zm00001d000497		Zm00001d019966		0.985611	0.000309	0.011632
Zm00001d000497		Zm00001d020530		0.942857	0.004805	0.042255
Zm00001d000497		Zm00001d023303		0.942857	0.004805	0.042255
Zm00001d000497		Zm00001d023524		0.985611	0.000309	0.011632
Zm00001d000497		Zm00001d025966		0.942857	0.004805	0.042255
Zm00001d000497		Zm00001d028369		1	0	0
Zm00001d000497		Zm00001d029806		0.942857	0.004805	0.042255
Zm00001d000497		Zm00001d031149		0.942857	0.004805	0.042255
Zm00001d000497		Zm00001d032295	DRE-binding protein 1	0.942857	0.004805	0.042255
Zm00001d000497		Zm00001d033977		0.942857	0.004805	0.042255
Zm00001d000497		Zm00001d034030		0.941124	0.005098	0.042255
Zm00001d000497		Zm00001d034270		0.942857	0.004805	0.042255
Zm00001d000497		Zm00001d034564		0.942857	0.004805	0.042255
Zm00001d000497		Zm00001d035741		0.942857	0.004805	0.042255
Zm00001d000497		Zm00001d036080		0.941124	0.005098	0.042255
Zm00001d000497		Zm00001d036727		1	0	0
Zm00001d000497		Zm00001d038144		0.942857	0.004805	0.042255
Zm00001d000497		Zm00001d038173	cystatin5	0.942857	0.004805	0.042255
Zm00001d000497		Zm00001d038217		0.942857	0.004805	0.042255
Zm00001d000497		Zm00001d040318	NAC-transcription factor 66	0.942857	0.004805	0.042255
Zm00001d000497		Zm00001d040670		0.942857	0.004805	0.042255
Zm00001d000497		Zm00001d042642		0.942857	0.004805	0.042255
Zm00001d000497		Zm00001d044290		0.942857	0.004805	0.042255
Zm00001d000497		Zm00001d045580		0.942857	0.004805	0.042255
Zm00001d000497		Zm00001d047260		1	0	0
Zm00001d000497		Zm00001d048544		0.942857	0.004805	0.042255
Zm00001d000497		Zm00001d049831		1	0	0
Zm00001d000497		Zm00001d050922		0.942857	0.004805	0.042255
Zm00001d000497		Zm00001d051403	plasma membrane intrinsic protein1	0.942857	0.004805	0.042255
Zm00001d000497		Zm00001d052340		1	0	0
Zm00001d000499		Zm00001d000824		0.942857	0.004805	0.042255
Zm00001d000499		Zm00001d001855		0.942857	0.004805	0.042255
Zm00001d000499		Zm00001d001911		0.942857	0.004805	0.042255
Zm00001d000499		Zm00001d001936	G2-like-transcription factor 16	0.942857	0.004805	0.042255
Zm00001d000499		Zm00001d002173		0.942857	0.004805	0.042255
Zm00001d000499		Zm00001d002436	alternative oxidase2	0.942857	0.004805	0.042255
Zm00001d000499		Zm00001d002455		0.985611	0.000309	0.011632
Zm00001d000499		Zm00001d002506		0.942857	0.004805	0.042255
Zm00001d000499		Zm00001d002558		0.941124	0.005098	0.042255
Zm00001d000499		Zm00001d002939		0.942857	0.004805	0.042255
Zm00001d000499		Zm00001d003025	ammonium transporter3	1	0	0
Zm00001d000499		Zm00001d003110		0.942857	0.004805	0.042255
Zm00001d000499		Zm00001d003304		0.942857	0.004805	0.042255
Zm00001d000499		Zm00001d003400		0.942857	0.004805	0.042255
Zm00001d000499		Zm00001d003575		0.941124	0.005098	0.042255
Zm00001d000499		Zm00001d004138		0.942857	0.004805	0.042255
Zm00001d000499		Zm00001d005662		0.942857	0.004805	0.042255
Zm00001d000499		Zm00001d005757	ZF-HD-transcription factor 20	1	0	0
Zm00001d000499		Zm00001d005826		1	0	0
Zm00001d000499		Zm00001d006509		0.942857	0.004805	0.042255
Zm00001d000499		Zm00001d006535		0.941124	0.005098	0.042255
Zm00001d000499		Zm00001d007076		0.942857	0.004805	0.042255
Zm00001d000499		Zm00001d008466		0.942857	0.004805	0.042255
Zm00001d000499		Zm00001d008479		0.942857	0.004805	0.042255
Zm00001d000499		Zm00001d008514		0.985611	0.000309	0.011632
Zm00001d000499		Zm00001d008535		1	0	0
Zm00001d000499		Zm00001d009146		1	0	0
Zm00001d000499		Zm00001d009610		0.942857	0.004805	0.042255
Zm00001d000499		Zm00001d009702		0.942857	0.004805	0.042255
Zm00001d000499		Zm00001d011503		1	0	0
Zm00001d000499		Zm00001d011710		0.942857	0.004805	0.042255
Zm00001d000499		Zm00001d012033	stearoyl-acyl-carrier-protein desaturase2	0.942857	0.004805	0.042255
Zm00001d000499		Zm00001d012407	triose phosphate isomerase5	1	0	0
Zm00001d000499		Zm00001d012576		1	0	0
Zm00001d000499		Zm00001d012962		0.942857	0.004805	0.042255
Zm00001d000499		Zm00001d012969		0.942857	0.004805	0.042255
Zm00001d000499		Zm00001d013042		1	0	0
Zm00001d000499		Zm00001d013830		1	0	0
Zm00001d000499		Zm00001d014757		0.985611	0.000309	0.011632
Zm00001d000499		Zm00001d014911		0.942857	0.004805	0.042255
Zm00001d000499		Zm00001d016363		0.942857	0.004805	0.042255
Zm00001d000499		Zm00001d016518		0.985611	0.000309	0.011632
Zm00001d000499		Zm00001d016531		0.942857	0.004805	0.042255
Zm00001d000499		Zm00001d017715		0.942857	0.004805	0.042255
Zm00001d000499		Zm00001d018603		0.942857	0.004805	0.042255
Zm00001d000499		Zm00001d018645		0.941124	0.005098	0.042255
Zm00001d000499		Zm00001d018661		0.942857	0.004805	0.042255
Zm00001d000499		Zm00001d019400		0.942857	0.004805	0.042255
Zm00001d000499		Zm00001d020172		0.942857	0.004805	0.042255
Zm00001d000499		Zm00001d020461		0.942857	0.004805	0.042255
Zm00001d000499		Zm00001d020530		0.942857	0.004805	0.042255
Zm00001d000499		Zm00001d020583		1	0	0
Zm00001d000499		Zm00001d020685		0.942857	0.004805	0.042255
Zm00001d000499		Zm00001d021481		0.941124	0.005098	0.042255
Zm00001d000499		Zm00001d021718		0.942857	0.004805	0.042255
Zm00001d000499		Zm00001d021936		0.942857	0.004805	0.042255
Zm00001d000499		Zm00001d022313		1	0	0
Zm00001d000499		Zm00001d022327		0.985611	0.000309	0.011632
Zm00001d000499		Zm00001d022493		1	0	0
Zm00001d000499		Zm00001d023820		0.942857	0.004805	0.042255
Zm00001d000499		Zm00001d025246		0.941124	0.005098	0.042255
Zm00001d000499		Zm00001d025716		0.942857	0.004805	0.042255
Zm00001d000499		Zm00001d025761		0.942857	0.004805	0.042255
Zm00001d000499		Zm00001d026084		0.942857	0.004805	0.042255
Zm00001d000499		Zm00001d027404		0.942857	0.004805	0.042255
Zm00001d000499		Zm00001d027621		0.942857	0.004805	0.042255
Zm00001d000499		Zm00001d027718		0.985611	0.000309	0.011632
Zm00001d000499		Zm00001d027801		0.942857	0.004805	0.042255
Zm00001d000499		Zm00001d027900	ZIM-transcription factor 27	0.942857	0.004805	0.042255
Zm00001d000499		Zm00001d027912		0.942857	0.004805	0.042255
Zm00001d000499		Zm00001d028284		0.985611	0.000309	0.011632
Zm00001d000499		Zm00001d028577		0.942857	0.004805	0.042255
Zm00001d000499		Zm00001d028676		0.942857	0.004805	0.042255
Zm00001d000499		Zm00001d028987		0.942857	0.004805	0.042255
Zm00001d000499		Zm00001d029348		1	0	0
Zm00001d000499		Zm00001d030976		0.942857	0.004805	0.042255
Zm00001d000499		Zm00001d031619		0.942857	0.004805	0.042255
Zm00001d000499		Zm00001d031850		0.942857	0.004805	0.042255
Zm00001d000499		Zm00001d032578	C2C2-Dof-transcription factor 13	0.942857	0.004805	0.042255
Zm00001d000499		Zm00001d032776	cellulose synthase10	0.942857	0.004805	0.042255
Zm00001d000499		Zm00001d033355		0.941124	0.005098	0.042255
Zm00001d000499		Zm00001d033423		1	0	0
Zm00001d000499		Zm00001d033651		0.942857	0.004805	0.042255
Zm00001d000499		Zm00001d033977		0.942857	0.004805	0.042255
Zm00001d000499		Zm00001d034098		0.941124	0.005098	0.042255
Zm00001d000499		Zm00001d034183		1	0	0
Zm00001d000499		Zm00001d034270		0.942857	0.004805	0.042255
Zm00001d000499		Zm00001d034836		0.941124	0.005098	0.042255
Zm00001d000499		Zm00001d035162		1	0	0
Zm00001d000499		Zm00001d035989		0.942857	0.004805	0.042255
Zm00001d000499		Zm00001d036550		0.942857	0.004805	0.042255
Zm00001d000499		Zm00001d037778		0.942857	0.004805	0.042255
Zm00001d000499		Zm00001d037943		0.942857	0.004805	0.042255
Zm00001d000499		Zm00001d037945		0.942857	0.004805	0.042255
Zm00001d000499		Zm00001d038173	cystatin5	0.942857	0.004805	0.042255
Zm00001d000499		Zm00001d038229		0.942857	0.004805	0.042255
Zm00001d000499		Zm00001d038267		0.942857	0.004805	0.042255
Zm00001d000499		Zm00001d038991		1	0	0
Zm00001d000499		Zm00001d039493		0.941124	0.005098	0.042255
Zm00001d000499		Zm00001d039712		0.942857	0.004805	0.042255
Zm00001d000499		Zm00001d039851		0.942857	0.004805	0.042255
Zm00001d000499		Zm00001d040629		0.942857	0.004805	0.042255
Zm00001d000499		Zm00001d040670		0.942857	0.004805	0.042255
Zm00001d000499		Zm00001d040807		0.942857	0.004805	0.042255
Zm00001d000499		Zm00001d041439		0.942857	0.004805	0.042255
Zm00001d000499		Zm00001d041604	bZIP-transcription factor 48	0.942857	0.004805	0.042255
Zm00001d000499		Zm00001d042182		0.942857	0.004805	0.042255
Zm00001d000499		Zm00001d042624		0.942857	0.004805	0.042255
Zm00001d000499		Zm00001d042664		1	0	0
Zm00001d000499		Zm00001d042972		0.942857	0.004805	0.042255
Zm00001d000499		Zm00001d044416		1	0	0
Zm00001d000499		Zm00001d044517		0.942857	0.004805	0.042255
Zm00001d000499		Zm00001d044534		0.942857	0.004805	0.042255
Zm00001d000499		Zm00001d044723		0.942857	0.004805	0.042255
Zm00001d000499		Zm00001d045098		0.942857	0.004805	0.042255
Zm00001d000499		Zm00001d046277		0.942857	0.004805	0.042255
Zm00001d000499		Zm00001d046488		0.942857	0.004805	0.042255
Zm00001d000499		Zm00001d047425	GRMZM2G119067	0.985611	0.000309	0.011632
Zm00001d000499		Zm00001d047470		0.942857	0.004805	0.042255
Zm00001d000499		Zm00001d048003		0.941124	0.005098	0.042255
Zm00001d000499		Zm00001d048471	Homeobox-transcription factor 20	0.942857	0.004805	0.042255
Zm00001d000499		Zm00001d048503		0.942857	0.004805	0.042255
Zm00001d000499		Zm00001d048696		0.942857	0.004805	0.042255
Zm00001d000499		Zm00001d048799		0.942857	0.004805	0.042255
Zm00001d000499		Zm00001d049823		1	0	0
Zm00001d000499		Zm00001d050009		0.942857	0.004805	0.042255
Zm00001d000499		Zm00001d050164		0.942857	0.004805	0.042255
Zm00001d000499		Zm00001d050580		0.942857	0.004805	0.042255
Zm00001d000499		Zm00001d050643		0.942857	0.004805	0.042255
Zm00001d000499		Zm00001d051403	plasma membrane intrinsic protein1	0.942857	0.004805	0.042255
Zm00001d000499		Zm00001d051551		0.985611	0.000309	0.011632
Zm00001d000499		Zm00001d052316	ferritin1	0.942857	0.004805	0.042255
Zm00001d000499		Zm00001d053281	nicotianamine aminotransferase1	0.942857	0.004805	0.042255
Zm00001d000499		Zm00001d053643		0.941124	0.005098	0.042255
Zm00001d000707		Zm00001d002016		0.941124	0.005098	0.042255
Zm00001d000707		Zm00001d003022		0.941124	0.005098	0.042255
Zm00001d000707		Zm00001d003200		0.942857	0.004805	0.042255
Zm00001d000707		Zm00001d003464		1	0	0
Zm00001d000707		Zm00001d007473		0.942857	0.004805	0.042255
Zm00001d000707		Zm00001d008545		0.942857	0.004805	0.042255
Zm00001d000707		Zm00001d011183	thiamine biosynthesis1	0.942857	0.004805	0.042255
Zm00001d000707		Zm00001d011941		0.942857	0.004805	0.042255
Zm00001d000707		Zm00001d012079		0.942857	0.004805	0.042255
Zm00001d000707		Zm00001d013506		0.942857	0.004805	0.042255
Zm00001d000707		Zm00001d014590		0.941124	0.005098	0.042255
Zm00001d000707		Zm00001d017245		0.941124	0.005098	0.042255
Zm00001d000707		Zm00001d017520		0.942857	0.004805	0.042255
Zm00001d000707		Zm00001d017742	GRF-transcription factor 6	0.942857	0.004805	0.042255
Zm00001d000707		Zm00001d017900	C2C2-Dof-transcription factor 42	0.942857	0.004805	0.042255
Zm00001d000707		Zm00001d018189		0.942857	0.004805	0.042255
Zm00001d000707		Zm00001d018419		0.942857	0.004805	0.042255
Zm00001d000707		Zm00001d018488	cytochrome P450 13	1	0	0
Zm00001d000707		Zm00001d018927		1	0	0
Zm00001d000707		Zm00001d019005		0.941124	0.005098	0.042255
Zm00001d000707		Zm00001d020086		0.942857	0.004805	0.042255
Zm00001d000707		Zm00001d020227		0.942857	0.004805	0.042255
Zm00001d000707		Zm00001d023945		0.942857	0.004805	0.042255
Zm00001d000707		Zm00001d025629	CRM family member2	0.942857	0.004805	0.042255
Zm00001d000707		Zm00001d025640	GNAT-transcription factor 41	0.942857	0.004805	0.042255
Zm00001d000707		Zm00001d027304		1	0	0
Zm00001d000707		Zm00001d028957		0.942857	0.004805	0.042255
Zm00001d000707		Zm00001d030412		0.941124	0.005098	0.042255
Zm00001d000707		Zm00001d031395		0.942857	0.004805	0.042255
Zm00001d000707		Zm00001d033553	C3H-transcription factor 351	0.942857	0.004805	0.042255
Zm00001d000707		Zm00001d033766		0.942857	0.004805	0.042255
Zm00001d000707		Zm00001d034092		1	0	0
Zm00001d000707		Zm00001d035494		0.942857	0.004805	0.042255
Zm00001d000707		Zm00001d038113	required to maintain repression1	0.985611	0.000309	0.011632
Zm00001d000707		Zm00001d038642		0.942857	0.004805	0.042255
Zm00001d000707		Zm00001d039176		0.942857	0.004805	0.042255
Zm00001d000707		Zm00001d039790	H3C2	0.941124	0.005098	0.042255
Zm00001d000707		Zm00001d040116		0.942857	0.004805	0.042255
Zm00001d000707		Zm00001d041283		0.941124	0.005098	0.042255
Zm00001d000707		Zm00001d041801		0.942857	0.004805	0.042255
Zm00001d000707		Zm00001d043785		0.942857	0.004805	0.042255
Zm00001d000707		Zm00001d044074	C3H-transcription factor 321	0.941124	0.005098	0.042255
Zm00001d000707		Zm00001d046442		0.942857	0.004805	0.042255
Zm00001d000707		Zm00001d049999		0.941124	0.005098	0.042255
Zm00001d000707		Zm00001d051529		0.942857	0.004805	0.042255
Zm00001d000707		Zm00001d052666	related to retinoblastoma2	0.942857	0.004805	0.042255
Zm00001d000808		Zm00001d000829		1	0	0
Zm00001d000808		Zm00001d001248		0.941124	0.005098	0.042255
Zm00001d000808		Zm00001d001320		0.941124	0.005098	0.042255
Zm00001d000808		Zm00001d002016		0.935484	0.006109	0.049979
Zm00001d000808		Zm00001d002213		0.954864	0.00301	0.042255
Zm00001d000808		Zm00001d003022		0.935484	0.006109	0.049979
Zm00001d000808		Zm00001d003199		0.954864	0.00301	0.042255
Zm00001d000808		Zm00001d003386		1	0	0
Zm00001d000808		Zm00001d003588		0.941124	0.005098	0.042255
Zm00001d000808		Zm00001d003796		0.941124	0.005098	0.042255
Zm00001d000808		Zm00001d005542		0.941124	0.005098	0.042255
Zm00001d000808		Zm00001d005546	ADP glucose pyrophosphorylase small subunit embryo 1	0.941124	0.005098	0.042255
Zm00001d000808		Zm00001d005769		0.941124	0.005098	0.042255
Zm00001d000808		Zm00001d006500		0.941124	0.005098	0.042255
Zm00001d000808		Zm00001d006523		0.935484	0.006109	0.049979
Zm00001d000808		Zm00001d007637		0.983739	0.000394	0.014749
Zm00001d000808		Zm00001d010075		0.941124	0.005098	0.042255
Zm00001d000808		Zm00001d012780		0.941124	0.005098	0.042255
Zm00001d000808		Zm00001d013230	bentazon resistance1	0.941124	0.005098	0.042255
Zm00001d000808		Zm00001d013506		0.941124	0.005098	0.042255
Zm00001d000808		Zm00001d013874		0.941124	0.005098	0.042255
Zm00001d000808		Zm00001d014590		0.935484	0.006109	0.049979
Zm00001d000808		Zm00001d015517		0.935484	0.006109	0.049979
Zm00001d000808		Zm00001d016444		0.941124	0.005098	0.042255
Zm00001d000808		Zm00001d016922		0.954864	0.00301	0.042255
Zm00001d000808		Zm00001d017127		1	0	0
Zm00001d000808		Zm00001d017245		0.935484	0.006109	0.049979
Zm00001d000808		Zm00001d018419		0.941124	0.005098	0.042255
Zm00001d000808		Zm00001d019005		0.935484	0.006109	0.049979
Zm00001d000808		Zm00001d019808		0.941124	0.005098	0.042255
Zm00001d000808		Zm00001d020188		0.941124	0.005098	0.042255
Zm00001d000808		Zm00001d020951		0.941124	0.005098	0.042255
Zm00001d000808		Zm00001d021253		1	0	0
Zm00001d000808		Zm00001d023174		0.941124	0.005098	0.042255
Zm00001d000808		Zm00001d023232		0.935484	0.006109	0.049979
Zm00001d000808		Zm00001d023945		0.941124	0.005098	0.042255
Zm00001d000808		Zm00001d027499		0.941124	0.005098	0.042255
Zm00001d000808		Zm00001d028199		0.941124	0.005098	0.042255
Zm00001d000808		Zm00001d028775		0.941124	0.005098	0.042255
Zm00001d000808		Zm00001d029305		0.941124	0.005098	0.042255
Zm00001d000808		Zm00001d030037		0.941124	0.005098	0.042255
Zm00001d000808		Zm00001d030165	stearoyl-acyl-carrier-protein desaturase3	0.941124	0.005098	0.042255
Zm00001d000808		Zm00001d030198		0.941124	0.005098	0.042255
Zm00001d000808		Zm00001d030412		0.935484	0.006109	0.049979
Zm00001d000808		Zm00001d030612		0.941124	0.005098	0.042255
Zm00001d000808		Zm00001d031395		0.941124	0.005098	0.042255
Zm00001d000808		Zm00001d032781		0.941124	0.005098	0.042255
Zm00001d000808		Zm00001d034330		1	0	0
Zm00001d000808		Zm00001d034903		0.954864	0.00301	0.042255
Zm00001d000808		Zm00001d035434		0.954864	0.00301	0.042255
Zm00001d000808		Zm00001d036085		0.954864	0.00301	0.042255
Zm00001d000808		Zm00001d036206		0.941124	0.005098	0.042255
Zm00001d000808		Zm00001d038651		0.941124	0.005098	0.042255
Zm00001d000808		Zm00001d039384		0.941124	0.005098	0.042255
Zm00001d000808		Zm00001d039790	H3C2	0.935484	0.006109	0.049979
Zm00001d000808		Zm00001d040266		0.941124	0.005098	0.042255
Zm00001d000808		Zm00001d041283		0.935484	0.006109	0.049979
Zm00001d000808		Zm00001d043031		0.941124	0.005098	0.042255
Zm00001d000808		Zm00001d043789		0.941124	0.005098	0.042255
Zm00001d000808		Zm00001d044074	C3H-transcription factor 321	0.935484	0.006109	0.049979
Zm00001d000808		Zm00001d044167	OVATE-transcription factor 19	0.941124	0.005098	0.042255
Zm00001d000808		Zm00001d046131		1	0	0
Zm00001d000808		Zm00001d047050		0.935484	0.006109	0.049979
Zm00001d000808		Zm00001d047320		0.941124	0.005098	0.042255
Zm00001d000808		Zm00001d047369		0.941124	0.005098	0.042255
Zm00001d000808		Zm00001d048446		0.941124	0.005098	0.042255
Zm00001d000808		Zm00001d049006		0.941124	0.005098	0.042255
Zm00001d000808		Zm00001d049157		0.941124	0.005098	0.042255
Zm00001d000808		Zm00001d049999		0.935484	0.006109	0.049979
Zm00001d000808		Zm00001d052666	related to retinoblastoma2	0.941124	0.005098	0.042255
Zm00001d000808		Zm00001d052842		0.941124	0.005098	0.042255
Zm00001d000808		Zm00001d052926		1	0	0
Zm00001d000808		Zm00001d052940		0.935484	0.006109	0.049979
Zm00001d000808		Zm00001d053445		0.935484	0.006109	0.049979
Zm00001d000808		Zm00001d053916		0.941124	0.005098	0.042255
Zm00001d000824		Zm00001d002252		0.942857	0.004805	0.042255
Zm00001d000824		Zm00001d003025	ammonium transporter3	0.942857	0.004805	0.042255
Zm00001d000824		Zm00001d003110		1	0	0
Zm00001d000824		Zm00001d005757	ZF-HD-transcription factor 20	0.942857	0.004805	0.042255
Zm00001d000824		Zm00001d005826		0.942857	0.004805	0.042255
Zm00001d000824		Zm00001d006331		0.942857	0.004805	0.042255
Zm00001d000824		Zm00001d006509		1	0	0
Zm00001d000824		Zm00001d006590		0.942857	0.004805	0.042255
Zm00001d000824		Zm00001d006626		0.942857	0.004805	0.042255
Zm00001d000824		Zm00001d007076		1	0	0
Zm00001d000824		Zm00001d008466		1	0	0
Zm00001d000824		Zm00001d008535		0.942857	0.004805	0.042255
Zm00001d000824		Zm00001d009146		0.942857	0.004805	0.042255
Zm00001d000824		Zm00001d009805		0.941124	0.005098	0.042255
Zm00001d000824		Zm00001d010654		0.942857	0.004805	0.042255
Zm00001d000824		Zm00001d010730	TCP-transcription factor 7	0.942857	0.004805	0.042255
Zm00001d000824		Zm00001d011503		0.942857	0.004805	0.042255
Zm00001d000824		Zm00001d011763		0.942857	0.004805	0.042255
Zm00001d000824		Zm00001d012407	triose phosphate isomerase5	0.942857	0.004805	0.042255
Zm00001d000824		Zm00001d012457		0.942857	0.004805	0.042255
Zm00001d000824		Zm00001d012576		0.942857	0.004805	0.042255
Zm00001d000824		Zm00001d012725	TCP-transcription factor 29	0.942857	0.004805	0.042255
Zm00001d000824		Zm00001d012962		1	0	0
Zm00001d000824		Zm00001d013042		0.942857	0.004805	0.042255
Zm00001d000824		Zm00001d013097		0.942857	0.004805	0.042255
Zm00001d000824		Zm00001d013573		0.942857	0.004805	0.042255
Zm00001d000824		Zm00001d013830		0.942857	0.004805	0.042255
Zm00001d000824		Zm00001d013908		0.942857	0.004805	0.042255
Zm00001d000824		Zm00001d014083		0.942857	0.004805	0.042255
Zm00001d000824		Zm00001d014463		0.942857	0.004805	0.042255
Zm00001d000824		Zm00001d015186		0.942857	0.004805	0.042255
Zm00001d000824		Zm00001d017502	trehalose-6-phosphate phosphatase6	0.942857	0.004805	0.042255
Zm00001d000824		Zm00001d017547		0.942857	0.004805	0.042255
Zm00001d000824		Zm00001d017896		0.942857	0.004805	0.042255
Zm00001d000824		Zm00001d018856		0.942857	0.004805	0.042255
Zm00001d000824		Zm00001d019399		0.942857	0.004805	0.042255
Zm00001d000824		Zm00001d019400		1	0	0
Zm00001d000824		Zm00001d020046	Homeobox-transcription factor 55	0.942857	0.004805	0.042255
Zm00001d000824		Zm00001d020530		1	0	0
Zm00001d000824		Zm00001d020583		0.942857	0.004805	0.042255
Zm00001d000824		Zm00001d021298		0.942857	0.004805	0.042255
Zm00001d000824		Zm00001d022313		0.942857	0.004805	0.042255
Zm00001d000824		Zm00001d022493		0.942857	0.004805	0.042255
Zm00001d000824		Zm00001d022886		0.942857	0.004805	0.042255
Zm00001d000824		Zm00001d023021		0.941124	0.005098	0.042255
Zm00001d000824		Zm00001d023313		0.942857	0.004805	0.042255
Zm00001d000824		Zm00001d023524		0.985611	0.000309	0.011632
Zm00001d000824		Zm00001d023799		0.942857	0.004805	0.042255
Zm00001d000824		Zm00001d023839		0.942857	0.004805	0.042255
Zm00001d000824		Zm00001d023873		0.942857	0.004805	0.042255
Zm00001d000824		Zm00001d024717		0.985611	0.000309	0.011632
Zm00001d000824		Zm00001d024803		0.942857	0.004805	0.042255
Zm00001d000824		Zm00001d026129		0.941124	0.005098	0.042255
Zm00001d000824		Zm00001d026447	AP2-EREBP-transcription factor 156	0.942857	0.004805	0.042255
Zm00001d000824		Zm00001d027221		0.942857	0.004805	0.042255
Zm00001d000824		Zm00001d027613		0.942857	0.004805	0.042255
Zm00001d000824		Zm00001d027619	beta amylase2	0.942857	0.004805	0.042255
Zm00001d000824		Zm00001d027812		0.942857	0.004805	0.042255
Zm00001d000824		Zm00001d028170		0.942857	0.004805	0.042255
Zm00001d000824		Zm00001d028369		0.942857	0.004805	0.042255
Zm00001d000824		Zm00001d028664		0.942857	0.004805	0.042255
Zm00001d000824		Zm00001d028739		0.942857	0.004805	0.042255
Zm00001d000824		Zm00001d029348		0.942857	0.004805	0.042255
Zm00001d000824		Zm00001d029365		0.942857	0.004805	0.042255
Zm00001d000824		Zm00001d031061	Homeobox-transcription factor 119	0.942857	0.004805	0.042255
Zm00001d000824		Zm00001d031925	PLATZ-transcription factor 4	0.941124	0.005098	0.042255
Zm00001d000824		Zm00001d033082	math-btb12	0.942857	0.004805	0.042255
Zm00001d000824		Zm00001d033423		0.942857	0.004805	0.042255
Zm00001d000824		Zm00001d033465		0.942857	0.004805	0.042255
Zm00001d000824		Zm00001d033711		0.942857	0.004805	0.042255
Zm00001d000824		Zm00001d033977		1	0	0
Zm00001d000824		Zm00001d034183		0.942857	0.004805	0.042255
Zm00001d000824		Zm00001d034270		1	0	0
Zm00001d000824		Zm00001d034976		0.942857	0.004805	0.042255
Zm00001d000824		Zm00001d035162		0.942857	0.004805	0.042255
Zm00001d000824		Zm00001d035899		0.942857	0.004805	0.042255
Zm00001d000824		Zm00001d036727		0.942857	0.004805	0.042255
Zm00001d000824		Zm00001d036756		0.942857	0.004805	0.042255
Zm00001d000824		Zm00001d037711		0.985611	0.000309	0.011632
Zm00001d000824		Zm00001d037870		0.942857	0.004805	0.042255
Zm00001d000824		Zm00001d038173	cystatin5	1	0	0
Zm00001d000824		Zm00001d038616		0.942857	0.004805	0.042255
Zm00001d000824		Zm00001d038862		0.942857	0.004805	0.042255
Zm00001d000824		Zm00001d038991		0.942857	0.004805	0.042255
Zm00001d000824		Zm00001d039295		0.941124	0.005098	0.042255
Zm00001d000824		Zm00001d039529		0.942857	0.004805	0.042255
Zm00001d000824		Zm00001d039771		0.942857	0.004805	0.042255
Zm00001d000824		Zm00001d039882		0.942857	0.004805	0.042255
Zm00001d000824		Zm00001d039914		0.942857	0.004805	0.042255
Zm00001d000824		Zm00001d040670		1	0	0
Zm00001d000824		Zm00001d042664		0.942857	0.004805	0.042255
Zm00001d000824		Zm00001d043591		0.941124	0.005098	0.042255
Zm00001d000824		Zm00001d044416		0.942857	0.004805	0.042255
Zm00001d000824		Zm00001d047136		0.942857	0.004805	0.042255
Zm00001d000824		Zm00001d047260		0.942857	0.004805	0.042255
Zm00001d000824		Zm00001d047560		0.942857	0.004805	0.042255
Zm00001d000824		Zm00001d047663		0.942857	0.004805	0.042255
Zm00001d000824		Zm00001d049470		0.942857	0.004805	0.042255
Zm00001d000824		Zm00001d049823		0.942857	0.004805	0.042255
Zm00001d000824		Zm00001d049831		0.942857	0.004805	0.042255
Zm00001d000824		Zm00001d051001	glyceraldehyde-3-phosphate dehydrogenase3	0.942857	0.004805	0.042255
Zm00001d000824		Zm00001d051403	plasma membrane intrinsic protein1	1	0	0
Zm00001d000824		Zm00001d051420		0.942857	0.004805	0.042255
Zm00001d000824		Zm00001d052340		0.942857	0.004805	0.042255
Zm00001d000829		Zm00001d001248		0.941124	0.005098	0.042255
Zm00001d000829		Zm00001d001320		0.941124	0.005098	0.042255
Zm00001d000829		Zm00001d002016		0.935484	0.006109	0.049979
Zm00001d000829		Zm00001d002213		0.954864	0.00301	0.042255
Zm00001d000829		Zm00001d003022		0.935484	0.006109	0.049979
Zm00001d000829		Zm00001d003199		0.954864	0.00301	0.042255
Zm00001d000829		Zm00001d003386		1	0	0
Zm00001d000829		Zm00001d003588		0.941124	0.005098	0.042255
Zm00001d000829		Zm00001d003796		0.941124	0.005098	0.042255
Zm00001d000829		Zm00001d005542		0.941124	0.005098	0.042255
Zm00001d000829		Zm00001d005546	ADP glucose pyrophosphorylase small subunit embryo 1	0.941124	0.005098	0.042255
Zm00001d000829		Zm00001d005769		0.941124	0.005098	0.042255
Zm00001d000829		Zm00001d006500		0.941124	0.005098	0.042255
Zm00001d000829		Zm00001d006523		0.935484	0.006109	0.049979
Zm00001d000829		Zm00001d007637		0.983739	0.000394	0.014749
Zm00001d000829		Zm00001d010075		0.941124	0.005098	0.042255
Zm00001d000829		Zm00001d012780		0.941124	0.005098	0.042255
Zm00001d000829		Zm00001d013230	bentazon resistance1	0.941124	0.005098	0.042255
Zm00001d000829		Zm00001d013506		0.941124	0.005098	0.042255
Zm00001d000829		Zm00001d013874		0.941124	0.005098	0.042255
Zm00001d000829		Zm00001d014590		0.935484	0.006109	0.049979
Zm00001d000829		Zm00001d015517		0.935484	0.006109	0.049979
Zm00001d000829		Zm00001d016444		0.941124	0.005098	0.042255
Zm00001d000829		Zm00001d016922		0.954864	0.00301	0.042255
Zm00001d000829		Zm00001d017127		1	0	0
Zm00001d000829		Zm00001d017245		0.935484	0.006109	0.049979
Zm00001d000829		Zm00001d018419		0.941124	0.005098	0.042255
Zm00001d000829		Zm00001d019005		0.935484	0.006109	0.049979
Zm00001d000829		Zm00001d019808		0.941124	0.005098	0.042255
Zm00001d000829		Zm00001d020188		0.941124	0.005098	0.042255
Zm00001d000829		Zm00001d020951		0.941124	0.005098	0.042255
Zm00001d000829		Zm00001d021253		1	0	0
Zm00001d000829		Zm00001d023174		0.941124	0.005098	0.042255
Zm00001d000829		Zm00001d023232		0.935484	0.006109	0.049979
Zm00001d000829		Zm00001d023945		0.941124	0.005098	0.042255
Zm00001d000829		Zm00001d027499		0.941124	0.005098	0.042255
Zm00001d000829		Zm00001d028199		0.941124	0.005098	0.042255
Zm00001d000829		Zm00001d028775		0.941124	0.005098	0.042255
Zm00001d000829		Zm00001d029305		0.941124	0.005098	0.042255
Zm00001d000829		Zm00001d030037		0.941124	0.005098	0.042255
Zm00001d000829		Zm00001d030165	stearoyl-acyl-carrier-protein desaturase3	0.941124	0.005098	0.042255
Zm00001d000829		Zm00001d030198		0.941124	0.005098	0.042255
Zm00001d000829		Zm00001d030412		0.935484	0.006109	0.049979
Zm00001d000829		Zm00001d030612		0.941124	0.005098	0.042255
Zm00001d000829		Zm00001d031395		0.941124	0.005098	0.042255
Zm00001d000829		Zm00001d032781		0.941124	0.005098	0.042255
Zm00001d000829		Zm00001d034330		1	0	0
Zm00001d000829		Zm00001d034903		0.954864	0.00301	0.042255
Zm00001d000829		Zm00001d035434		0.954864	0.00301	0.042255
Zm00001d000829		Zm00001d036085		0.954864	0.00301	0.042255
Zm00001d000829		Zm00001d036206		0.941124	0.005098	0.042255
Zm00001d000829		Zm00001d038651		0.941124	0.005098	0.042255
Zm00001d000829		Zm00001d039384		0.941124	0.005098	0.042255
Zm00001d000829		Zm00001d039790	H3C2	0.935484	0.006109	0.049979
Zm00001d000829		Zm00001d040266		0.941124	0.005098	0.042255
Zm00001d000829		Zm00001d041283		0.935484	0.006109	0.049979
Zm00001d000829		Zm00001d043031		0.941124	0.005098	0.042255
Zm00001d000829		Zm00001d043789		0.941124	0.005098	0.042255
Zm00001d000829		Zm00001d044074	C3H-transcription factor 321	0.935484	0.006109	0.049979
Zm00001d000829		Zm00001d044167	OVATE-transcription factor 19	0.941124	0.005098	0.042255
Zm00001d000829		Zm00001d046131		1	0	0
Zm00001d000829		Zm00001d047050		0.935484	0.006109	0.049979
Zm00001d000829		Zm00001d047320		0.941124	0.005098	0.042255
Zm00001d000829		Zm00001d047369		0.941124	0.005098	0.042255
Zm00001d000829		Zm00001d048446		0.941124	0.005098	0.042255
Zm00001d000829		Zm00001d049006		0.941124	0.005098	0.042255
Zm00001d000829		Zm00001d049157		0.941124	0.005098	0.042255
Zm00001d000829		Zm00001d049999		0.935484	0.006109	0.049979
Zm00001d000829		Zm00001d052666	related to retinoblastoma2	0.941124	0.005098	0.042255
Zm00001d000829		Zm00001d052842		0.941124	0.005098	0.042255
Zm00001d000829		Zm00001d052926		1	0	0
Zm00001d000829		Zm00001d052940		0.935484	0.006109	0.049979
Zm00001d000829		Zm00001d053445		0.935484	0.006109	0.049979
Zm00001d000829		Zm00001d053916		0.941124	0.005098	0.042255
Zm00001d000867		Zm00001d002194		0.941124	0.005098	0.042255
Zm00001d000867		Zm00001d003625		0.941124	0.005098	0.042255
Zm00001d000867		Zm00001d004875		0.942857	0.004805	0.042255
Zm00001d000867		Zm00001d005029	GRAS-transcription factor 37	0.942857	0.004805	0.042255
Zm00001d000867		Zm00001d005315		0.942857	0.004805	0.042255
Zm00001d000867		Zm00001d005736		0.942857	0.004805	0.042255
Zm00001d000867		Zm00001d005782		0.942857	0.004805	0.042255
Zm00001d000867		Zm00001d005978	xerico1	0.942857	0.004805	0.042255
Zm00001d000867		Zm00001d008067		0.942857	0.004805	0.042255
Zm00001d000867		Zm00001d008198	MYB-related-transcription factor 2	0.942857	0.004805	0.042255
Zm00001d000867		Zm00001d012115		0.941124	0.005098	0.042255
Zm00001d000867		Zm00001d012717	potassium channel8	0.942857	0.004805	0.042255
Zm00001d000867		Zm00001d013817		0.942857	0.004805	0.042255
Zm00001d000867		Zm00001d013977		0.942857	0.004805	0.042255
Zm00001d000867		Zm00001d014224		0.942857	0.004805	0.042255
Zm00001d000867		Zm00001d016441		0.942857	0.004805	0.042255
Zm00001d000867		Zm00001d016650	MADS-transcription factor 65	0.941124	0.005098	0.042255
Zm00001d000867		Zm00001d017706		0.942857	0.004805	0.042255
Zm00001d000867		Zm00001d018076		0.942857	0.004805	0.042255
Zm00001d000867		Zm00001d019450		0.942857	0.004805	0.042255
Zm00001d000867		Zm00001d019792		0.942857	0.004805	0.042255
Zm00001d000867		Zm00001d019825		0.941124	0.005098	0.042255
Zm00001d000867		Zm00001d020171		0.942857	0.004805	0.042255
Zm00001d000867		Zm00001d020358		0.942857	0.004805	0.042255
Zm00001d000867		Zm00001d020443		0.941124	0.005098	0.042255
Zm00001d000867		Zm00001d021360		0.942857	0.004805	0.042255
Zm00001d000867		Zm00001d021442	NLP-transcription factor 13	0.942857	0.004805	0.042255
Zm00001d000867		Zm00001d021487		1	0	0
Zm00001d000867		Zm00001d021995		0.942857	0.004805	0.042255
Zm00001d000867		Zm00001d023063		0.942857	0.004805	0.042255
Zm00001d000867		Zm00001d023105		0.942857	0.004805	0.042255
Zm00001d000867		Zm00001d023621		0.941124	0.005098	0.042255
Zm00001d000867		Zm00001d024821	sucrose-phosphatase2	0.942857	0.004805	0.042255
Zm00001d000867		Zm00001d025080		1	0	0
Zm00001d000867		Zm00001d025795		1	0	0
Zm00001d000867		Zm00001d026271	AP2-EREBP-transcription factor 205	0.942857	0.004805	0.042255
Zm00001d000867		Zm00001d026852		1	0	0
Zm00001d000867		Zm00001d027745		1	0	0
Zm00001d000867		Zm00001d029415		0.985611	0.000309	0.011632
Zm00001d000867		Zm00001d029602	LBD-transcription factor 6	0.942857	0.004805	0.042255
Zm00001d000867		Zm00001d029606		1	0	0
Zm00001d000867		Zm00001d029777		0.942857	0.004805	0.042255
Zm00001d000867		Zm00001d029969	nucleoside diphosphate kinase1	0.942857	0.004805	0.042255
Zm00001d000867		Zm00001d029994		1	0	0
Zm00001d000867		Zm00001d032213	bHLH-transcription factor 42	1	0	0
Zm00001d000867		Zm00001d033319	Aux/IAA-transcription factor 3	0.941124	0.005098	0.042255
Zm00001d000867		Zm00001d033781		0.942857	0.004805	0.042255
Zm00001d000867		Zm00001d034031		0.942857	0.004805	0.042255
Zm00001d000867		Zm00001d034157		0.942857	0.004805	0.042255
Zm00001d000867		Zm00001d034706		0.942857	0.004805	0.042255
Zm00001d000867		Zm00001d036296	enhancer of zeste1	0.942857	0.004805	0.042255
Zm00001d000867		Zm00001d036949		0.942857	0.004805	0.042255
Zm00001d000867		Zm00001d037236		0.942857	0.004805	0.042255
Zm00001d000867		Zm00001d037756		0.942857	0.004805	0.042255
Zm00001d000867		Zm00001d038061		0.942857	0.004805	0.042255
Zm00001d000867		Zm00001d041842		0.942857	0.004805	0.042255
Zm00001d000867		Zm00001d041922		0.941124	0.005098	0.042255
Zm00001d000867		Zm00001d042802		0.942857	0.004805	0.042255
Zm00001d000867		Zm00001d043050		1	0	0
Zm00001d000867		Zm00001d043064		0.941124	0.005098	0.042255
Zm00001d000867		Zm00001d045047		0.942857	0.004805	0.042255
Zm00001d000867		Zm00001d045425		0.942857	0.004805	0.042255
Zm00001d000867		Zm00001d046586		0.942857	0.004805	0.042255
Zm00001d000867		Zm00001d047017	bHLH-transcription factor 91	0.942857	0.004805	0.042255
Zm00001d000867		Zm00001d047090		0.942857	0.004805	0.042255
Zm00001d000867		Zm00001d047159		1	0	0
Zm00001d000867		Zm00001d047679		0.941124	0.005098	0.042255
Zm00001d000867		Zm00001d053802	defective kernel10	0.942857	0.004805	0.042255
Zm00001d000867		Zm00001d053908	CSD-transcription factor 2	0.942857	0.004805	0.042255
Zm00001d000909		Zm00001d002435		0.985611	0.000309	0.011632
Zm00001d000909		Zm00001d002669		1	0	0
Zm00001d000909		Zm00001d003149		0.941176	0.005089	0.042255
Zm00001d000909		Zm00001d004524		1	0	0
Zm00001d000909		Zm00001d006331		0.985611	0.000309	0.011632
Zm00001d000909		Zm00001d009549		0.985611	0.000309	0.011632
Zm00001d000909		Zm00001d009626	protein phosphatase homolog9	0.985611	0.000309	0.011632
Zm00001d000909		Zm00001d009805		0.954864	0.00301	0.042255
Zm00001d000909		Zm00001d014083		0.985611	0.000309	0.011632
Zm00001d000909		Zm00001d014510		0.985611	0.000309	0.011632
Zm00001d000909		Zm00001d015186		0.985611	0.000309	0.011632
Zm00001d000909		Zm00001d016256		0.941176	0.005089	0.042255
Zm00001d000909		Zm00001d017502	trehalose-6-phosphate phosphatase6	0.985611	0.000309	0.011632
Zm00001d000909		Zm00001d017547		0.985611	0.000309	0.011632
Zm00001d000909		Zm00001d018856		0.985611	0.000309	0.011632
Zm00001d000909		Zm00001d019399		0.985611	0.000309	0.011632
Zm00001d000909		Zm00001d021298		0.985611	0.000309	0.011632
Zm00001d000909		Zm00001d022391		0.985611	0.000309	0.011632
Zm00001d000909		Zm00001d023021		0.954864	0.00301	0.042255
Zm00001d000909		Zm00001d023839		0.985611	0.000309	0.011632
Zm00001d000909		Zm00001d023873		0.985611	0.000309	0.011632
Zm00001d000909		Zm00001d024004		0.985611	0.000309	0.011632
Zm00001d000909		Zm00001d024803		0.985611	0.000309	0.011632
Zm00001d000909		Zm00001d026129		0.954864	0.00301	0.042255
Zm00001d000909		Zm00001d027613		0.985611	0.000309	0.011632
Zm00001d000909		Zm00001d027812		0.985611	0.000309	0.011632
Zm00001d000909		Zm00001d028170		0.985611	0.000309	0.011632
Zm00001d000909		Zm00001d031925	PLATZ-transcription factor 4	0.954864	0.00301	0.042255
Zm00001d000909		Zm00001d033465		0.985611	0.000309	0.011632
Zm00001d000909		Zm00001d033711		0.985611	0.000309	0.011632
Zm00001d000909		Zm00001d035899		0.985611	0.000309	0.011632
Zm00001d000909		Zm00001d036965		0.985611	0.000309	0.011632
Zm00001d000909		Zm00001d037711		0.955882	0.002877	0.042255
Zm00001d000909		Zm00001d037870		0.985611	0.000309	0.011632
Zm00001d000909		Zm00001d038616		0.985611	0.000309	0.011632
Zm00001d000909		Zm00001d039226		0.985611	0.000309	0.011632
Zm00001d000909		Zm00001d039295		0.954864	0.00301	0.042255
Zm00001d000909		Zm00001d039771		0.985611	0.000309	0.011632
Zm00001d000909		Zm00001d039914		0.985611	0.000309	0.011632
Zm00001d000909		Zm00001d042143	glucan endo-1,3-beta-glucosidase homolog1	0.985611	0.000309	0.011632
Zm00001d000909		Zm00001d042443		0.985611	0.000309	0.011632
Zm00001d000909		Zm00001d043591		0.954864	0.00301	0.042255
Zm00001d000909		Zm00001d044318		0.985611	0.000309	0.011632
Zm00001d000909		Zm00001d045657		0.985611	0.000309	0.011632
Zm00001d000909		Zm00001d047136		0.985611	0.000309	0.011632
Zm00001d000909		Zm00001d051001	glyceraldehyde-3-phosphate dehydrogenase3	0.985611	0.000309	0.011632
Zm00001d000980		Zm00001d002136		0.942857	0.004805	0.042255
Zm00001d000980		Zm00001d002377		1	0	0
Zm00001d000980		Zm00001d003044		0.942857	0.004805	0.042255
Zm00001d000980		Zm00001d003086		0.942857	0.004805	0.042255
Zm00001d000980		Zm00001d003404		0.942857	0.004805	0.042255
Zm00001d000980		Zm00001d003501		1	0	0
Zm00001d000980		Zm00001d003584	12-oxo-phytodienoic acid reductase5	1	0	0
Zm00001d000980		Zm00001d003593		0.942857	0.004805	0.042255
Zm00001d000980		Zm00001d004475		0.942857	0.004805	0.042255
Zm00001d000980		Zm00001d005542		0.942857	0.004805	0.042255
Zm00001d000980		Zm00001d005769		0.942857	0.004805	0.042255
Zm00001d000980		Zm00001d006102		0.942857	0.004805	0.042255
Zm00001d000980		Zm00001d006303		1	0	0
Zm00001d000980		Zm00001d006523		0.941124	0.005098	0.042255
Zm00001d000980		Zm00001d007644		1	0	0
Zm00001d000980		Zm00001d008750		1	0	0
Zm00001d000980		Zm00001d010038		0.985611	0.000309	0.011632
Zm00001d000980		Zm00001d010190	glutamate-oxaloacetate transaminase5	0.942857	0.004805	0.042255
Zm00001d000980		Zm00001d011154	glutathione transferase27	0.942857	0.004805	0.042255
Zm00001d000980		Zm00001d012274		0.942857	0.004805	0.042255
Zm00001d000980		Zm00001d012339		1	0	0
Zm00001d000980		Zm00001d012933		0.985611	0.000309	0.011632
Zm00001d000980		Zm00001d013181		0.942857	0.004805	0.042255
Zm00001d000980		Zm00001d013498		0.942857	0.004805	0.042255
Zm00001d000980		Zm00001d013708		0.942857	0.004805	0.042255
Zm00001d000980		Zm00001d014628	Homeobox-transcription factor 42	0.942857	0.004805	0.042255
Zm00001d000980		Zm00001d015361		0.942857	0.004805	0.042255
Zm00001d000980		Zm00001d015517		0.941124	0.005098	0.042255
Zm00001d000980		Zm00001d016016		0.942857	0.004805	0.042255
Zm00001d000980		Zm00001d016083		0.942857	0.004805	0.042255
Zm00001d000980		Zm00001d016301		0.942857	0.004805	0.042255
Zm00001d000980		Zm00001d017849		0.942857	0.004805	0.042255
Zm00001d000980		Zm00001d018030		0.942857	0.004805	0.042255
Zm00001d000980		Zm00001d018698		1	0	0
Zm00001d000980		Zm00001d019206		1	0	0
Zm00001d000980		Zm00001d019256		0.942857	0.004805	0.042255
Zm00001d000980		Zm00001d019469		1	0	0
Zm00001d000980		Zm00001d020054		0.942857	0.004805	0.042255
Zm00001d000980		Zm00001d020535		0.942857	0.004805	0.042255
Zm00001d000980		Zm00001d021128		1	0	0
Zm00001d000980		Zm00001d021736		0.985611	0.000309	0.011632
Zm00001d000980		Zm00001d022113		0.942857	0.004805	0.042255
Zm00001d000980		Zm00001d022242		0.942857	0.004805	0.042255
Zm00001d000980		Zm00001d022333		0.942857	0.004805	0.042255
Zm00001d000980		Zm00001d023232		0.941124	0.005098	0.042255
Zm00001d000980		Zm00001d023336	WRKY-transcription factor 91	0.942857	0.004805	0.042255
Zm00001d000980		Zm00001d024252		0.942857	0.004805	0.042255
Zm00001d000980		Zm00001d024718		0.942857	0.004805	0.042255
Zm00001d000980		Zm00001d025574		0.942857	0.004805	0.042255
Zm00001d000980		Zm00001d025612		0.942857	0.004805	0.042255
Zm00001d000980		Zm00001d025616		0.942857	0.004805	0.042255
Zm00001d000980		Zm00001d025724		0.942857	0.004805	0.042255
Zm00001d000980		Zm00001d026268		0.942857	0.004805	0.042255
Zm00001d000980		Zm00001d027051		0.942857	0.004805	0.042255
Zm00001d000980		Zm00001d027366		0.942857	0.004805	0.042255
Zm00001d000980		Zm00001d027965		0.942857	0.004805	0.042255
Zm00001d000980		Zm00001d028754		0.942857	0.004805	0.042255
Zm00001d000980		Zm00001d029410		0.942857	0.004805	0.042255
Zm00001d000980		Zm00001d029519		1	0	0
Zm00001d000980		Zm00001d029674	photosynthetic electron transport2	1	0	0
Zm00001d000980		Zm00001d029940		0.985611	0.000309	0.011632
Zm00001d000980		Zm00001d030862	AP2-EREBP-transcription factor 168	0.985611	0.000309	0.011632
Zm00001d000980		Zm00001d030981		0.942857	0.004805	0.042255
Zm00001d000980		Zm00001d031979		0.942857	0.004805	0.042255
Zm00001d000980		Zm00001d032024	myb transcription factor38	0.942857	0.004805	0.042255
Zm00001d000980		Zm00001d032356		0.942857	0.004805	0.042255
Zm00001d000980		Zm00001d032368		0.942857	0.004805	0.042255
Zm00001d000980		Zm00001d032443		0.942857	0.004805	0.042255
Zm00001d000980		Zm00001d032457		1	0	0
Zm00001d000980		Zm00001d032691		0.942857	0.004805	0.042255
Zm00001d000980		Zm00001d033241		0.942857	0.004805	0.042255
Zm00001d000980		Zm00001d033404	Homeobox-transcription factor 110	0.942857	0.004805	0.042255
Zm00001d000980		Zm00001d033623	lipoxygenase3	0.942857	0.004805	0.042255
Zm00001d000980		Zm00001d034082		0.942857	0.004805	0.042255
Zm00001d000980		Zm00001d034427		0.942857	0.004805	0.042255
Zm00001d000980		Zm00001d034480		0.942857	0.004805	0.042255
Zm00001d000980		Zm00001d035019		0.942857	0.004805	0.042255
Zm00001d000980		Zm00001d037260		1	0	0
Zm00001d000980		Zm00001d038058		0.942857	0.004805	0.042255
Zm00001d000980		Zm00001d038724		0.942857	0.004805	0.042255
Zm00001d000980		Zm00001d038924		1	0	0
Zm00001d000980		Zm00001d041576	MYB-transcription factor 6	0.942857	0.004805	0.042255
Zm00001d000980		Zm00001d042608		1	0	0
Zm00001d000980		Zm00001d042725		0.942857	0.004805	0.042255
Zm00001d000980		Zm00001d043031		0.942857	0.004805	0.042255
Zm00001d000980		Zm00001d043235		0.942857	0.004805	0.042255
Zm00001d000980		Zm00001d043354		0.942857	0.004805	0.042255
Zm00001d000980		Zm00001d043994		0.942857	0.004805	0.042255
Zm00001d000980		Zm00001d044096	carbonic anhydrase3	1	0	0
Zm00001d000980		Zm00001d044167	OVATE-transcription factor 19	0.942857	0.004805	0.042255
Zm00001d000980		Zm00001d044202		0.985611	0.000309	0.011632
Zm00001d000980		Zm00001d044566		1	0	0
Zm00001d000980		Zm00001d045728	brassinosteroid insensitive1-associated receptor kinase like1	0.942857	0.004805	0.042255
Zm00001d000980		Zm00001d045948		1	0	0
Zm00001d000980		Zm00001d046117		1	0	0
[truncated: 56,103 more rows]
